# Supplementary material for: Association of atrial fibrillation and cancer: Analysis from two large population-based case-control studies
Source: PLoS One. 2018 Jan 11;13(1):e0190324. doi: 10.1371/journal.pone.0190324 (PMC5764256; doi:10.1371/journal.pone.0190324)
Supplement: S1 Data — (DAT) [file pone.0190324.s001.dat]

Research	case	Gender	aged	AF_bef	AF_bef_3cat	AF_bef_5cat	Diabetes	CHF	HTN	Vascular	Aspirin	statins	Anticoagulants	HRT	bmi3	smoking	alcohol	education	Sport	AF_after	AF_days
2	0	2	44	0	0	0	0	0	0	0	0	0	0		1	0	0	2	0	0	5435
2	0	2	62	0	0	0	0	0	0	0	0	0	0		2	0	0	2	1	0	5589
2	0	2	52	0	0	0	0	0	0	0	0	0	0		2	0	0	1	1	0	5278
2	0	2	42	0	0	0	0	0	0	0	0	0	0		1	0	0	2	1	0	5482
2	0	2	43	0	0	0	0	0	0	0	0	0	0		1	1	0	1	0	0	5559
2	0	2	50	0	0	0	0	0	0	0	0	0	0		2	0	1	2	0	0	5530
2	0	2	55	0	0	0	0	0	0	0	0	0	0		3	0	0	1	0	1	3208
2	0	2	46	0	0	0	0	0	0	0	0	0	0		2	1	1	2	1	0	5578
2	0	2	70	0	0	0	0	0	1	0	0	0	0		3	0	0	1	1	0	3656
2	0	2	60	0	0	0	1	0	1	1	1	1	0		3	0	0	1	1	0	2272
2	0	2	67	0	0	0	1	0	0	0	0	0	0		3	0	0	1	0	0	302
2	0	2	51	0	0	0	0	0	0	0	0	0	0		2	1	0	2	1	0	5403
2	0	2	65	0	0	0	0	0	0	0	0	0	0		3	1	1	1	0	0	5435
2	0	2	54	0	0	0	0	0	0	0	0	1	0		2	0	1	2	0	0	5287
2	0	2	34	0	0	0	0	0	0	0	0	0	0		2	1	1	1	0	0	5185
2	0	2	56	0	0	0	0	0	0	0	0	0	0		1	0	0	1	0	0	5392
2	0	2	51	0	0	0	0	0	1	0	0	0	0		3	0	1	2	0	0	5551
2	0	2	36	0	0	0	0	0	0	0	0	0	0		1	0	1	1	0	0	5470
2	0	2	74	0	0	0	1	0	0	1	1	1	0		2	0	0	1	0	1	3369
2	0	2	49	0	0	0	0	0	0	0	0	0	0		2	0	0	1	0	0	5435
2	0	2	51	0	0	0	0	0	1	0	0	0	0		3	0	0	1	0	0	5446
2	0	2	70	0	0	0	1	0	1	0	0	0	0		2	0	1	2	1	0	5329
2	0	2	43	0	0	0	0	0	0	1	0	0	1		1	1	0	1	0	0	5456
2	0	2	71	0	0	0	1	0	1	0	1	0	0		2	0	0	1	0	0	3172
2	0	2	57	0	0	0	0	0	0	0	0	0	0		1	1	0	1	0	0	5364
2	0	2	53	0	0	0	0	0	0	0	0	0	0		1	0	0	1	1	0	5446
2	0	2	38	0	0	0	0	0	0	0	0	0	0		1	0	0	1	0	0	5347
2	0	2	48	0	0	0	0	0	0	0	0	0	0		1	0	1	2	1	0	5473
2	0	2	42	0	0	0	0	0	0	0	0	0	0		2	0	0	2	1	0	5252
2	0	2	79	0	0	0	0	0	1	0	0	1	0		2	0	0	1	1	0	2535
2	0	2	55	0	0	0	0	0	0	0	0	0	0		3	0	0	1	0	0	5203
2	0	2	46	0	0	0	0	0	0	0	0	0	0		1	0	0	1	1	0	5421
2	0	2	47	0	0	0	0	0	0	0	0	0	0		2	1	0	2	1	0	4923
2	0	2	50	0	0	0	0	0	0	0	0	0	0		2	1	0	1	0	0	4987
2	0	2	59	0	0	0	0	0	0	0	0	0	0		2	1	0	1	0	0	1592
2	0	2	74	0	0	0	0	0	0	1	1	1	0		2	0	0	1	1	0	4965
2	0	2	55	0	0	0	0	0	0	0	0	0	0		2	1	0	2	0	0	5043
2	0	2	61	0	0	0	0	0	0	0	0	0	0		2	0	0	1	1	0	5246
2	0	2	65	0	0	0	0	0	1	0	0	0	0			0	0	1	0	0	4782
2	0	2	67	0	0	0	0	0	1	0	0	0	0		3	0	0	1	0	0	5336
2	0	2	31	0	0	0	0	0	0	0	0	0	0		2	1	0	1	0	0	4997
2	0	2	72	0	0	0	1	0	0	0	0	0	0		2	0	0	1	0	0	5126
2	1	2	70	0	0	0	0	0	0	0	0	0	0		3	0	0	1	0	1	4
2	1	2	52	0	0	0	0	0	0	0	0	0	0		1	1	1	2	1	0	6054
2	1	2	84	0	0	0	0	0	0	0	0	0	0	0	2	0	0	1	0	1	1555
2	1	2	54	0	0	0	0	0	0	0	0	0	0		1	0	0	1	1	0	6049
2	1	2	80	0	0	0	0	0	1	0	1	0	0		2	0	0	1	0	0	6050
2	1	2	71	0	0	0	0	0	0	0	0	0	0		3	0	0	1	1	0	6068
2	1	2	52	0	0	0	0	0	1	0	0	0	0			0	0	1	0	0	6040
2	1	2	46	0	0	0	0	0	0	0	0	0	0		1	0	0	2	1	0	6064
2	1	2	61	0	0	0	1	0	0	0	0	0	0		2	0	0	2	1	1	3268
2	1	2	78	0	0	0	0	0	1	0	1	0	0	0	2	0	0	1	0	0	4191
2	1	2	50	0	0	0	0	0	0	0	0	0	0	0	2	0	0	2	0	0	3704
2	1	2	61	0	0	0	0	0	1	0	0	0	0	0	2	0	0	2	0	0	5985
2	1	2	41	0	0	0	0	0	1	0	0	0	0	0	3	1	0	1	0	0	5983
2	1	2	77	0	0	0	0	0	1	1	1	1	0	0	2	0	0	2	1	0	5966
2	1	2	52	0	0	0	0	0	0	0	0	0	0	0	1	0	0	1	1	0	5962
2	1	2	85	0	0	0	0	0	1	0	0	0	0	0		0	0	1	0	0	2000
2	1	2	51	0	0	0	0	0	0	0	0	0	0	0	2	0	0	2	1	0	5963
2	1	2	62	0	0	0	0	0	1	0	0	0	0	0		0	0	1	0	0	5963
2	1	2	57	0	0	0	0	0	0	0	0	0	0	0		0	0	1	0	0	5953
2	1	2	52	0	0	0	0	0	1	0	0	0	0	0	1	0	0	2	0	0	5925
2	1	2	63	0	0	0	0	0	1	0	0	0	0	0	3	0	0	1	0	0	3270
2	1	2	58	0	0	0	0	0	0	0	0	0	0	0	2	0	1	1	0	1	709
2	1	2	55	0	0	0	0	0	0	0	0	0	0	1	1	0	0	2	1	0	5925
2	1	2	62	0	0	0	0	0	0	0	0	0	0	0	2	0	0	1	0	0	1275
2	1	2	43	0	0	0	0	0	0	0	0	0	0	0	1	0	0	1	0	0	5948
2	1	2	68	0	0	0	0	0	0	0	1	0	0	0	2	0	0	1	0	0	1468
2	1	2	75	0	0	0	0	0	0	1	0	1	0	0	3	0	0	1	0	1	889
2	1	2	60	0	0	0	0	0	1	0	0	0	0	1	2	0	0	1	0	0	5865
2	1	2	47	0	0	0	0	0	0	0	0	0	0	0	1	1	0	1	0	0	5959
2	1	2	62	0	0	0	0	0	0	0	1	0	0	0	2	0	0	2	0	0	5091
2	1	2	47	0	0	0	0	0	0	0	0	0	0	0	1	0	0	1	0	0	5875
2	1	2	59	0	0	0	0	0	1	0	0	0	0	0		0	0	2	0	0	5839
2	1	2	44	0	0	0	0	0	0	0	0	0	0	0	1	0	0	1	0	0	5838
2	1	2	76	0	0	0	1	0	1	0	0	1	0	0	2	0	0	2	0	0	5882
2	1	2	51	0	0	0	0	0	0	0	0	0	0	0	2	0	0	2	0	0	5909
2	1	2	80	0	0	0	0	0	1	0	0	0	1	0	2	0	0	2	0	0	3424
2	1	2	76	0	0	0	0	0	1	0	0	1	0	0		1	0	1	0	1	536
2	1	2	47	0	0	0	0	0	0	0	0	0	0	0	3	0	0	2	1	0	5964
2	1	2	75	0	0	0	1	0	1	0	0	0	0	0	2	0	0	1	0	0	5438
2	1	2	51	0	0	0	0	0	0	0	0	0	0	0	3	0	0	1	0	0	6002
2	1	2	49	0	0	0	0	0	0	0	0	0	0	1	1	0	0	1	1	0	6014
2	1	2	71	0	0	0	0	0	1	0	0	0	0	0	3	0	0	2	0	1	5620
2	1	2	62	0	0	0	0	0	1	0	0	0	0	1	3	0	0	1	0	0	6056
2	1	2	70	0	0	0	0	0	0	0	0	0	0	1	1	0	0	1	1	0	5806
2	1	2	43	0	0	0	0	0	0	0	0	0	0	0	1	0	0	2	0	0	6029
2	1	2	61	0	0	0	0	0	0	0	0	0	0	0	1	1	0	1	0	0	5893
2	1	2	58	0	0	0	0	0	0	0	0	0	0	0	1	1	0	2	0	0	5882
2	1	2	48	0	0	0	0	0	0	0	0	0	0	0	2	0	0	1	0	0	5891
2	1	2	64	0	0	0	0	0	1	0	0	1	0	0	2	1	0	1	0	0	5902
2	1	2	61	0	0	0	0	0	0	0	1	0	0	1	2	0	0	2	1	0	5868
2	1	2	65	0	0	0	0	0	1	0	0	0	0		3	0	0	1	0	0	5847
2	1	2	70	0	0	0	0	0	0	0	0	0	0		1	1	0	2	1	0	5837
2	1	2	47	0	0	0	0	0	0	0	0	0	0			0	0	1	0	0	5836
2	1	2	79	0	0	0	0	0	0	0	0	0	0		2	1	0	2	0	0	2968
2	1	2	49	0	0	0	0	0	1	0	0	0	0		2	1	0	1	1	0	1235
2	1	2	45	0	0	0	0	0	0	0	0	0	0		3	1	0	1	0	0	1374
2	1	2	64	0	0	0	1	0	1	0	1	0	0		3	1	0	1	0	0	5851
2	1	2	62	0	0	0	0	0	0	0	0	0	0	0		0	0	1	0	0	5854
2	1	2	68	0	0	0	0	0	0	0	0	0	0	0	2	1	0	1	0	0	5903
2	1	2	65	0	0	0	0	0	0	0	0	0	0	0	3	0	0	2	0	0	1051
2	1	2	54	0	0	0	0	0	0	0	0	0	0	0	3	1	0	1	0	0	1356
2	1	2	72	0	0	0	0	0	0	0	0	0	0	0	2	0	0	2	0	0	5810
2	1	2	73	0	0	0	0	0	0	0	0	1	0	0	2	0	0	1	1	0	5909
2	1	2	72	0	0	0	0	0	1	0	1	1	0	0	3	1	0	2	0	0	5491
2	1	2	73	0	0	0	0	0	0	0	0	0	0		3	0	0	1	0	1	1741
2	1	2	51	0	0	0	0	0	0	0	0	0	0	0	2	0	0	2	0	0	5886
2	1	2	59	0	0	0	0	0	0	0	0	1	0	0	2	0	0	2	0	0	5809
2	1	2	63	0	0	0	0	0	0	0	0	0	0	0	2	0	0	2	0	0	5990
2	1	2	72	0	0	0	0	0	0	0	0	0	0	0	2	0	0	2	1	0	1757
2	1	2	65	0	0	0	0	0	1	0	0	0	0		2	1	0	1	0	0	2292
2	1	2	81	0	0	0	0	0	0	0	1	0	0			0	0	2	0	0	1460
2	1	2	81	0	0	0	0	0	0	1	0	1	0	0	3	0	0	1	0	0	5797
2	1	2	69	0	0	0	0	0	0	0	0	0	0	0	3	1	1	2	0	0	6022
2	1	2	71	0	0	0	0	0	0	0	0	1	0	1	1	0	1	1	1	0	4234
2	1	2	63	0	0	0	0	0	0	0	0	0	0	0	2	0	1	2	0	0	6069
2	1	2	43	0	0	0	0	0	0	0	0	0	0	0		1	0	1	0	0	1054
2	1	2	52	0	0	0	1	0	0	0	0	0	0	0	2	1	0	1	0	0	5861
2	1	2	57	0	0	0	0	0	0	0	0	0	0	0	1	0	0	2	1	0	5922
2	1	2	45	0	0	0	0	0	0	0	0	0	0	0	2	0	0	2	1	0	5892
2	1	2	76	0	0	0	0	0	0	0	1	0	0	0	1	1	0	1	0	0	2476
2	1	2	62	0	0	0	0	0	0	0	0	0	0	0	3	0	0	1	1	0	6065
2	1	2	80	0	0	0	0	0	0	0	0	0	0	0		1	0	1	0	0	3208
2	1	2	42	0	0	0	0	0	0	0	0	0	0	0	1	0	0	2	1	0	5775
2	1	2	77	0	0	0	0	0	1	0	0	0	0	0	3	0	0	1	0	0	2701
2	1	2	41	0	0	0	0	0	0	0	0	0	0	0	1	0	0	1	0	0	5854
2	1	2	46	0	0	0	0	0	0	0	0	0	0	0	2	1	0	1	0	0	6074
2	1	2	74	0	0	0	0	0	0	0	0	0	0	0	2	1	0	1	1	1	3023
2	1	2	72	0	0	0	0	0	0	0	0	1	0	1	3	1	0	1	0	0	3970
2	1	2	78	0	0	0	0	0	1	0	1	1	0	0	1	0	0	2	0	1	491
2	1	2	78	0	0	0	0	0	0	0	1	0	0	1	1	1	1	1	0	0	5764
2	1	2	46	0	0	0	0	0	0	0	0	0	0	0	2	0	0	1	0	0	6001
2	1	2	69	0	0	0	0	0	1	0	1	0	0	0	3	0	0	1	0	0	5868
2	1	2	60	0	0	0	0	0	0	0	0	0	0	0	2	0	0	2	0	0	5776
2	1	2	43	0	0	0	0	0	0	0	0	0	0	0	3	0	0	1	0	0	5949
2	1	2	52	0	0	0	0	0	0	0	0	0	0	0	2	0	0	2	1	0	6078
2	1	2	60	0	0	0	0	0	0	0	0	0	0	1	2	0	0	1	1	0	5792
2	1	2	81	0	0	0	0	0	0	0	1	0	0	0	1	0	0	1	1	1	113
2	1	2	74	0	0	0	0	0	0	1	1	0	0	0		0	0	1	0	0	1884
2	1	2	70	0	0	0	0	0	0	0	0	1	0	0	2	0	0	1	1	0	6069
2	1	2	44	0	0	0	0	0	0	0	0	0	0	0	1	0	0	2	0	0	5782
2	1	2	45	0	0	0	0	0	0	0	0	0	0	0	1	1	0	1	0	0	5804
2	1	2	37	0	0	0	0	0	0	0	0	0	0	0	1	0	0	1	1	0	5819
2	1	2	63	0	0	0	1	0	0	0	0	1	0	0	3	0	0	2	1	0	5830
2	1	2	43	0	0	0	0	0	1	0	0	0	0		2	0	0	2	1	1	2504
2	1	2	63	0	0	0	0	0	0	0	0	0	0	0	3	0	0	1	0	0	5748
2	1	2	62	0	0	0	0	0	0	0	0	0	0	0	2	1	0	1	0	0	744
2	1	2	74	0	0	0	0	0	0	0	1	1	0	1	2	1	0	1	0	1	2147
2	1	2	74	0	0	0	0	0	1	1	1	1	0	0	3	0	0	1	0	0	5407
2	1	2	76	0	0	0	0	0	1	0	0	0	0	0	1	0	0	1	1	0	2484
2	1	2	78	0	0	0	1	0	0	0	0	0	0	0	1	0	0	1	0	0	3791
2	1	2	69	0	0	0	0	0	1	0	1	0	0	0	2	0	0	2	0	0	5756
2	1	2	69	0	0	0	1	0	1	0	0	1	0	0		0	0	1	0	0	2800
2	1	2	61	0	0	0	0	0	0	0	0	0	0	1	2	0	0	2	0	1	3696
2	1	2	55	0	0	0	0	0	0	0	0	0	0	0	3	1	0	1	0	0	2274
2	1	2	69	0	0	0	0	0	1	1	1	1	0	0		0	0	1	0	0	5283
2	1	2	51	0	0	0	0	0	0	0	0	0	0	1	3	1	0	2	0	0	1108
2	1	2	72	0	0	0	1	0	0	0	0	0	0	0	2	0	0	2	0	0	269
2	1	2	57	0	0	0	0	0	0	0	0	1	0	0	1	0	0	1	1	0	5796
2	1	2	54	0	0	0	0	0	0	0	0	0	0	1	2	0	0	1	1	0	5725
2	1	2	78	0	0	0	0	0	0	0	0	0	0	0	2	0	0	1	0	0	1729
2	1	2	67	0	0	0	0	0	1	0	1	1	0	1	1	1	0	2	0	0	5795
2	1	2	56	0	0	0	1	0	1	0	1	1	0	0	3	0	0	1	0	0	2960
2	1	2	68	0	0	0	1	0	1	0	0	0	0	0	3	0	0	1	0	0	1863
2	1	2	68	0	0	0	0	0	0	0	0	0	0	0	3	0	0	2	1	0	2071
2	1	2	71	0	0	0	0	0	1	1	0	1	0	0	2	0	0	2	1	0	5707
2	1	2	73	0	0	0	0	0	0	0	1	0	0	0	2	0	0	1	0	0	4092
2	1	2	52	0	0	0	0	0	0	0	0	0	0	0	3	1	1	2	1	0	5679
2	1	2	56	0	0	0	0	0	0	0	0	0	0	0	2	0	0	2	1	0	5672
2	1	2	71	0	0	0	1	0	1	0	0	0	0	0	2	1	0	1	1	0	5701
2	1	2	64	0	0	0	0	0	0	0	0	0	0	0	2	0	0	1	1	0	5670
2	1	2	67	0	0	0	0	0	0	0	0	1	0	0	3	0	0	2	1	0	5690
2	1	2	62	0	0	0	0	0	0	0	0	0	0	0	3	0	0	2	1	0	5699
2	1	2	71	0	0	0	0	0	0	0	1	0	0	1	1	0	0	1	1	0	5690
2	1	2	44	0	0	0	0	0	0	0	0	0	0	0	1	1	0	1	0	0	5654
2	1	2	63	0	0	0	0	0	0	0	1	1	0	1	2	0	1	1	0	1	2779
2	1	2	55	0	0	0	0	0	0	0	0	0	0	1	1	0	1	2	1	0	5984
2	1	2	74	0	0	0	0	0	0	0	1	0	0	0	3	0	0	2	0	0	1039
2	1	2	30	0	0	0	0	0	0	0	0	0	0	0	1	0	0	2	0	0	1657
2	1	2	54	0	0	0	0	0	0	0	0	0	0	0	2	0	0	2	1	0	5741
2	1	2	45	0	0	0	0	0	0	0	0	0	0	0	1	0	0	2	1	0	5736
2	1	2	55	0	0	0	0	0	0	0	0	0	0	0	3	0	0	1	0	0	568
2	1	2	77	0	0	0	0	0	0	1	1	1	0	0	2	0	0	1	0	0	4453
2	1	2	53	0	0	0	0	0	0	0	0	0	0	1	1	1	0	1	1	0	5642
2	1	2	74	0	0	0	0	0	0	0	1	0	0	0	2	0	0	1	0	0	734
2	1	2	71	0	0	0	0	0	0	0	1	0	0	0	3	0	0	1	0	0	5715
2	1	2	57	0	0	0	0	0	1	0	0	0	0	1	2	0	0	2	1	0	5636
2	1	2	76	0	0	0	1	0	0	0	0	0	0	0		0	0	1	0	0	2278
2	1	2	47	0	0	0	0	0	1	0	0	0	0	0	2	0	0	2	0	0	5631
2	1	2	68	0	0	0	0	0	0	0	0	0	0	0	2	0	0	2	1	0	5718
2	1	2	68	0	0	0	0	0	0	0	0	0	0	1	1	0	0	1	0	0	5711
2	1	2	49	0	0	0	0	0	0	0	0	0	0	0	2	1	1	2	1	0	5706
2	1	2	55	0	0	0	0	0	0	0	0	0	0	1	2	1	0	1	1	0	5704
2	1	2	62	0	0	0	0	0	0	0	0	0	0	0	2	0	0	2	0	0	5694
2	1	2	76	0	0	0	0	0	0	0	0	0	0	0	1	0	0	1	1	0	5693
2	1	2	68	0	0	0	0	0	0	0	0	0	0	0	2	0	0	2	0	1	5631
2	1	2	57	0	0	0	0	0	1	0	0	0	0	0	1	0	0	1	0	0	5676
2	1	2	48	0	0	0	0	0	0	0	0	0	0	0	3	0	0	2	1	0	5657
2	1	2	73	0	0	0	0	0	0	0	0	0	0	0		0	0	1	0	0	2273
2	1	2	65	0	0	0	0	0	0	0	0	0	0	0	1	0	0	1	0	0	5634
2	1	2	71	0	0	0	0	0	0	0	1	0	0	0		1	0	2	0	0	802
2	1	2	61	0	0	0	0	0	0	0	0	0	0	0	3	0	0	1	0	0	5662
2	1	2	52	0	0	0	0	0	0	0	0	0	0	0	1	0	0	2	0	0	2002
2	1	2	46	0	0	0	0	0	0	0	0	0	0	0	2	0	0	2	1	0	5628
2	1	2	52	0	0	0	0	0	0	0	0	0	0	0	1	0	1	2	0	0	5627
2	1	2	76	0	0	0	0	0	1	1	1	1	0	0	2	0	0	2	1	0	5609
2	1	2	50	0	0	0	0	0	0	0	1	1	0	0	2	1	0	1	1	0	5613
2	1	2	52	0	0	0	0	0	0	0	0	0	0	1	1	0	0	2	1	0	5074
2	1	2	49	0	0	0	0	0	0	0	0	0	0	0	2	0	0	1	0	0	5593
2	1	2	62	0	0	0	0	0	0	0	0	0	0	0	3	0	0	1	0	0	5610
2	1	2	67	0	0	0	0	0	0	0	0	0	0	0	3	0	0	1	0	1	2127
2	1	2	48	0	0	0	0	0	0	0	0	0	0	0	2	0	0	2	0	0	3677
2	1	2	47	0	0	0	0	0	0	0	0	0	0	1		0	0	1	0	0	5592
2	1	2	83	0	0	0	0	0	0	0	1	0	0	0	1	1	0	1	0	0	4573
2	1	2	73	0	0	0	0	0	0	0	1	0	0	0	3	1	0	1	0	0	715
2	1	2	36	0	0	0	0	0	0	0	0	0	0	0	1	0	0	1	0	0	5588
2	1	2	68	0	0	0	1	0	0	1	1	1	0	0		1	0	1	0	0	5589
2	1	2	70	0	0	0	0	0	0	0	0	0	0	1	1	0	0	1	1	0	5551
2	1	2	75	0	0	0	1	0	0	1	0	0	0	0	3	0	0	1	0	0	1781
2	1	2	61	0	0	0	0	0	0	0	0	0	0	0		0	0	1	0	0	3518
2	1	2	76	0	0	0	0	0	0	0	0	0	0	0		0	0	2	0	0	1993
2	1	2	41	0	0	0	0	0	0	0	0	0	0	0	2	0	0	1	1	0	5543
2	1	2	59	0	0	0	0	0	0	0	0	0	0	0	3	0	0	2	1	0	5739
2	1	2	60	0	0	0	0	0	0	0	0	1	0	1	2	1	0	1	0	0	5571
2	1	2	52	0	0	0	0	0	1	0	0	0	0	0	1	0	0	2	0	0	5564
2	1	2	43	0	0	0	0	0	0	0	0	0	0	0	3	0	0	2	0	0	5538
2	1	2	91	0	0	0	0	0	1	1	1	0	0	0	1	1	0	2	0	0	536
2	1	2	45	0	0	0	0	0	0	0	0	0	0	0	1	0	0	2	0	0	5522
2	1	2	66	0	0	0	0	0	0	0	0	0	0	1	1	1	0	2	1	0	5547
2	1	2	56	0	0	0	0	0	0	0	0	0	0	0	2	0	0	1	0	0	4873
2	1	2	55	0	0	0	0	0	0	0	0	0	0	0	2	1	0	1	0	0	5511
2	1	2	56	0	0	0	0	0	0	0	0	0	0	1	1	0	0	2	1	0	5524
2	1	2	72	0	0	0	0	0	0	0	0	0	0	0	3	1	0	1	0	0	1475
2	1	2	73	0	0	0	0	0	0	0	0	0	0	1	2	0	0	1	1	0	2428
2	1	2	83	0	0	0	0	0	0	1	1	1	0	0	1	0	0	2	0	0	2535
2	1	2	58	0	0	0	0	0	0	0	0	1	0	0	2	0	0	1	1	0	2305
2	1	2	69	0	0	0	0	0	1	0	0	1	0	0	2	0	0	1	1	0	4266
2	1	2	93	0	0	0	0	0	0	0	1	0	0	0		0	0	2	0	0	975
2	1	2	30	0	0	0	0	0	0	0	0	0	0	0	3	0	0	1	0	0	1184
2	1	2	63	0	0	0	0	0	0	0	0	0	0	0	2	0	0	2	1	0	5558
2	1	2	37	0	0	0	0	0	0	0	0	0	0	0	1	1	0	2	0	0	5556
2	1	2	71	0	0	0	0	0	1	0	0	0	0	0	3	0	0	1	1	0	5557
2	1	2	70	0	0	0	0	0	0	1	0	1	0	0	2	1	0	1	1	0	5495
2	1	2	61	0	0	0	0	0	0	0	1	0	0	0	1	0	0	1	1	0	5532
2	1	2	53	0	0	0	0	0	0	0	0	1	0	1	1	1	1	2	0	0	1220
2	1	2	61	0	0	0	0	0	0	0	0	0	0	1	1	0	0	1	1	0	5473
2	1	2	43	0	0	0	0	0	0	0	0	0	0	0	3	0	0	1	0	0	5465
2	1	2	52	0	0	0	0	0	0	0	0	0	0	0	3	0	0	1	0	0	5458
2	1	2	76	0	0	0	0	0	0	0	1	1	0	0	3	0	0	1	0	0	5300
2	1	2	66	0	0	0	0	0	0	0	1	0	0	0	3	0	0	1	0	0	1179
2	1	2	53	0	0	0	0	0	0	0	0	0	0	0	2	0		1	0	0	496
2	1	2	54	0	0	0	0	0	0	0	0	0	0	0	1	1	1	2	1	0	5456
2	1	2	60	0	0	0	1	0	0	0	0	0	0	0	3	0	0	2	1	0	5434
2	1	2	49	0	0	0	0	0	0	0	0	0	0	0	1	1	0	2	0	0	550
2	1	2	74	0	0	0	0	0	0	0	1	0	0	0	2	0	0	1	1	0	5454
2	1	2	49	0	0	0	0	0	0	0	0	0	0	0	1	1	0	2	0	0	5450
2	1	2	72	0	0	0	0	0	0	0	0	0	0	0	1	0	0	1	1	0	5481
2	1	2	49	0	0	0	0	0	0	0	0	0	0	0		1	0	1	0	0	749
2	1	2	69	0	0	0	0	0	0	0	0	1	0	0	3	0	0	1	1	0	5423
2	1	2	82	0	0	0	0	0	0	1	1	0	0	0	1	0	1	1	1	0	2984
2	1	1	57	0	0	0	0	0	0	0	0	0	0		1	0	1	1	1	0	5409
2	1	2	73	0	0	0	0	0	0	1	0	0	0	0	2	0	0	1	0	0	3363
2	1	2	66	0	0	0	1	0	0	0	0	1	0	0		0	0	1	1	0	3672
2	1	2	66	0	0	0	0	0	1	0	0	1	0	0	1	0	0	1	1	0	5421
2	1	2	62	0	0	0	0	0	1	1	0	0	0	0	2	0	0	2	1	0	5483
2	1	2	63	0	0	0	0	0	1	0	0	0	0	1	1	0	0	1	1	0	5396
2	1	2	67	0	0	0	0	0	0	0	1	0	0	0		0	0	1	0	0	2226
2	1	2	75	0	0	0	0	0	1	1	1	0	0	0	1	0	1	1	1	0	5398
2	1	2	62	0	0	0	0	0	1	0	0	0	0	0	3	0	0	2	0	0	5410
2	1	2	73	0	0	0	0	0	1	0	0	1	0	0	3	0	0	1	0	0	5391
2	1	2	47	0	0	0	0	0	0	0	0	0	0	0	1	1	0	1	1	0	2870
2	1	2	78	0	0	0	1	0	1	0	0	0	0	0		0		1	0	0	2774
2	1	2	44	0	0	0	0	0	0	0	0	0	0	0	2	1	0	1	0	0	5364
2	1	2	50	0	0	0	0	0	0	0	0	0	0	0	2	0	0	2	0	0	5363
2	1	2	67	0	0	0	0	0	0	0	0	1	0	0	3	0	0	1	0	0	5397
2	1	2	76	0	0	0	0	0	1	0	0	0	0	0	3	0	0	1	0	0	5377
2	1	2	70	0	0	0	0	0	0	0	0	1	0	0	2	0	0	1	0	0	5384
2	1	2	74	0	0	0	1	0	1	0	0	1	0	0	3	0	0	1	0	0	1906
2	1	2	50	0	0	0	0	0	0	0	0	0	0	0	3	0	0	1	1	0	5382
2	1	2	66	0	0	0	0	0	1	0	0	1	0	0	1	1	0	1	1	0	5376
2	1	2	58	0	0	0	1	0	0	0	1	1	0	0	1	0	0	1	0	0	422
2	1	2	57	0	0	0	0	0	0	0	0	1	0	0	2	0	0	1	1	0	5349
2	1	2	53	0	0	0	0	0	0	0	0	0	0	0	3	0	0	1	1	0	1584
2	1	2	79	0	0	0	0	0	1	1	0	0	0					1		0	34
2	1	2	46	0	0	0	0	0	0	0	0	0	0	0	1	1	0	2	1	0	5341
2	1	2	45	0	0	0	0	0	0	0	0	0	0	0	3	0	0	1	0	0	5333
2	1	2	75	0	0	0	0	0	1	1	1	0	0	0	2	0	0	1	0	0	5342
2	1	2	75	0	0	0	0	0	1	0	0	0	0	0	2	1	1	1	1	1	5007
2	1	2	81	0	0	0	1	0	1	0	0	1	0	0	2	0	0	1	0	1	1368
2	1	2	78	0	0	0	1	0	0	1	1	1	0	1	3	1	0	2	0	0	2124
2	1	2	56	0	0	0	0	0	0	0	1	0	0	1	1	0	0	1	0	0	5484
2	1	2	60	0	0	0	1	0	0	0	1	0	0	0	3	0	0	1	0	0	2003
2	1	2	82	0	0	0	0	0	1	0	0	0	0	1	1	1	0	2	0	0	743
2	1	2	50	0	0	0	0	0	0	0	0	0	0	0	2	0	1	2	0	0	5360
2	1	2	51	0	0	0	0	0	0	0	0	0	0	0		0	0	1	1	0	5342
2	1	2	53	0	0	0	0	0	0	0	1	0	0	0	2	0	0	2	0	0	1631
2	1	2	65	0	0	0	0	0	1	0	1	0	0	0	3	0	0	1	0	0	5336
2	1	2	44	0	0	0	0	0	0	0	0	0	0	0	1	1	0	1	0	0	925
2	1	2	62	0	0	0	0	0	0	0	0	0	0	0	3	0	0	1	0	0	5813
2	1	2	67	0	0	0	0	0	0	0	1	0	0	1	1	1	1	2	1	0	5965
2	1	2	46	0	0	0	0	0	0	0	0	0	0	0	1	0	0	2	1	0	5343
2	1	2	75	0	0	0	0	0	1	0	1	0	0	0	2	0	0	1	0	0	2319
2	1	2	57	0	0	0	0	0	0	0	0	0	0	1	1	1	0	1	1	0	1601
2	1	2	53	0	0	0	0	0	0	0	0	0	0	0	3	1	0	1	0	0	2988
2	1	2	72	0	0	0	0	1	1	1	0	0	1	0	1	0	0	1	0	1	937
2	1	2	71	0	0	0	0	0	1	0	0	1	0	0	2	1	0	1	1	0	4379
2	1	2	56	0	0	0	0	0	0	0	0	0	0	0	1	0	1	2	1	0	2123
2	1	2	63	0	0	0	1	0	1	0	1	1	0	1	2	1	0	1	1	0	5326
2	1	2	73	0	0	0	0	0	1	0	0	1	0	0	2	1	0	1	1	0	5316
2	1	2	49	0	0	0	0	0	0	0	0	0	0	0	1	0	0	2	1	0	5284
2	1	2	62	0	0	0	0	0	1	0	0	0	0	0	2	0	0	1	0	0	5276
2	1	2	67	0	0	0	0	0	0	0	0	0	0	0	3	0	0	1	0	0	5274
2	1	2	54	0	0	0	0	0	0	0	0	0	0	0	1	1	0	2	1	0	5307
2	1	2	79	0	0	0	1	0	1	0	0	0	0	0	3	0	0	1	1	1	4617
2	1	2	88	0	0	0	0	1	1	1	1	0	0		2	0	0	2	0	0	3827
2	1	2	54	0	0	0	1	0	1	0	0	1	0	0	3	0	0	1	0	0	5256
2	1	2	88	0	0	0	0	0	1	0	0	0	0	0	2	0	0	1	0	0	2182
2	1	2	47	0	0	0	0	0	0	0	0	0	0	0	3	1	0	1	1	0	5249
2	1	2	46	0	0	0	0	0	0	0	0	0	0	0	3	1	0	1	0	0	5308
2	1	2	60	0	0	0	0	0	0	0	0	0	0	0	3	0	0	2	0	0	5284
2	1	2	66	0	0	0	0	0	1	0	0	1	0	0	1	1	0	1	0	0	1443
2	1	2	80	0	0	0	0	0	0	0	0	0	0	0	3	0	0	1		0	5281
2	1	2	51	0	0	0	0	0	0	0	0	0	0	0	2	0	0	1	0	0	4291
2	1	2	70	0	0	0	1	0	1	0	1	1	0	0	1	1	0	1	1	0	963
2	1	2	55	0	0	0	0	0	0	0	0	0	0	0	2	0	0	2	1	0	692
2	1	2	43	0	0	0	0	0	0	0	0	0	0	0	1	1	1	1	0	0	5307
2	1	2	52	0	0	0	0	0	0	0	0	0	0	0	2	0	0	1	1	0	5253
2	1	2	79	0	0	0	0	0	1	0	0	1	0	0	2	0	0	2	0	1	22
2	1	2	51	0	0	0	0	0	0	0	0	0	0	0	2	0	0	1	1	0	5286
2	1	2	82	0	0	0	0	0	1	0	0	1	0	0		1	0	1		0	1888
2	1	2	74	0	0	0	0	0	0	0	0	0	0	0	2	0	0	2	0	1	4945
2	1	2	37	0	0	0	0	0	0	0	0	0	0	0		0	0	1	0	0	2722
2	1	2	79	0	0	0	0	0	0	1	0	0	0	0	1	0	0	1	0	0	5231
2	1	2	71	0	0	0	1	0	1	1	1	1	0	0		1	0	1	0	1	818
2	1	2	51	0	0	0	0	0	0	0	0	0	0	0	2	1	0	2	0	0	5238
2	1	2	88	0	0	0	0	0	1	1	1	0	0	1		1	0	1	0	0	102
2	1	2	47	0	0	0	0	0	0	0	0	0	0	0	2	0	0	1	0	0	5574
2	1	2	63	0	0	0	0	0	1	0	0	0	0	0	3	1	0	2	1	0	5202
2	1	2	73	0	0	0	0	0	1	0	0	0	0	0	3	0	0	1	0	0	5215
2	1	2	55	0	0	0	0	0	0	0	0	0	0	0	2	0	1	1	0	0	5216
2	1	2	45	0	0	0	0	0	0	0	0	0	0	0	1	1	1	1	1	0	5244
2	1	2	72	0	0	0	0	0	1	0	0	0	0	0	3	0	0	2	1	0	5185
2	1	2	44	0	0	0	0	0	0	0	0	0	0	0	1	0	0	1	1	0	5355
2	1	2	44	0	0	0	0	0	0	0	0	0	0	0	2	0	0	2	1	0	5348
2	1	2	66	0	0	0	0	0	0	0	0	0	0	0	1	0	0	1	0	0	862
2	1	2	57	0	0	0	0	0	0	0	0	0	0	0	1	0	0	1	0	0	2309
2	1	2	49	0	0	0	0	0	0	0	0	0	0	0	3	1	0	2	0	0	5218
2	1	2	70	0	0	0	0	0	1	0	0	0	0	0	2	0	0	1	0	0	5158
2	1	2	78	0	0	0	1	0	1	0	0	0	0	0	2	1	0	1	0	1	4144
2	1	2	52	0	0	0	0	0	1	0	0	0	0	0	2	0	0	1		0	3153
2	1	2	45	0	0	0	0	0	0	0	0	0	0	0	1	0	0	1	0	0	5210
2	1	2	50	0	0	0	0	0	0	0	0	0	0	0	1	0	0	2	1	0	5158
2	1	2	50	0	0	0	0	0	0	0	0	0	0	0	1	1	0	1	1	0	5175
2	1	2	56	0	0	0	0	0	0	0	0	0	0	0	3	0	0	1	0	0	5158
2	1	2	57	0	0	0	0	0	1	0	1	0	0	1	1	0	0	2	1	0	5176
2	1	2	50	0	0	0	0	0	0	0	0	0	0	0	2	0	0	1		0	5215
2	1	2	67	0	0	0	0	0	0	0	0	0	0	0	2	0	0	1	1	1	2911
2	1	2	59	0	0	0	0	0	0	0	0	0	0	0	3	0	0	2	0	0	1305
2	1	2	71	0	0	0	0	0	1	0	0	1	0	1	2	0	0	2	1	0	5166
2	1	2	49	0	0	0	0	0	0	0	0	0	0	0	3	1	0	1	0	0	5139
2	1	2	50	0	0	0	0	0	0	0	0	0	0	0	1	0	0	2	0	0	5139
2	1	2	80	0	0	0	0	0	1	0	1	0	0	0	2	0	0	1	1	0	1270
2	1	2	70	0	0	0	1	0	0	0	0	0	0	0	3	0	1	1	1	0	2701
2	1	2	73	0	0	0	0	0	1	1	1	1	0	0	2	0	0	1	0	1	4172
2	1	2	52	0	0	0	0	0	0	0	0	0	0	0	1	0	0	1	0	0	5175
2	1	2	79	0	0	0	0	0	0	0	0	0	0	0	2	1	1	2	1	0	5172
2	1	2	50	0	0	0	0	0	0	0	0	0	0	0	1	1	0	2	0	0	5169
2	1	2	60	0	0	0	0	0	0	0	0	0	0	0		0	0	1	0	0	1510
2	1	2	49	0	0	0	0	0	0	0	0	0	0	1	1	0	0	2	1	0	5235
2	1	2	55	0	0	0	0	0	0	0	0	0	0	0	1	0	0	1	0	0	5217
2	1	2	72	0	0	0	1	0	1	1	1	1	0	0	3	0	0	1	0	0	1027
2	1	2	36	0	0	0	0	0	0	0	0	0	0	0	2	0	0	1	0	1	3550
2	1	2	47	0	0	0	0	0	0	0	0	0	0	0	1	0	0	1	0	0	2634
2	1	2	44	0	0	0	0	0	0	0	0	0	0	0	2	0	0	1	0	0	5278
2	1	2	80	0	0	0	0	0	1	1	1	0	0	0	2	0	0	1	0	0	2972
2	1	2	62	0	0	0	0	0	1	0	1	0	0	1	3	0	0	1	0	0	5256
2	1	2	82	0	0	0	0	0	1	0	0	1	0	0		0	0	2	0	1	3975
2	1	2	65	0	0	0	1	0	0	0	0	0	0	0	3	0	0	1	0	0	5155
2	1	2	83	0	0	0	1	0	1	1	0	0	0	0	2	0	0	1	0	0	1717
2	1	2	25	0	0	0	0	0	0	0	0	0	0	0	1	0	0	1	0	0	5133
2	1	2	76	0	0	0	1	0	1	1	1	1	0	0	3	0	0	1	0	0	2482
2	1	2	51	0	0	0	0	0	0	0	0	0	0	0	1	0	0	1	1	0	5185
2	1	2	50	0	0	0	0	0	0	0	0	0	0	0	2	0	0	1	0	0	5354
2	1	2	55	0	0	0	0	0	1	0	1	0	0	0	2	0	0	1	0	0	3863
2	1	2	56	0	0	0	0	0	0	0	0	0	0	0	2	0	0	1	0	0	483
2	1	2	40	0	0	0	0	0	0	0	0	0	0	0	3	0	0	2	0	0	5026
2	1	2	67	0	0	0	0	1	1	1	0	0	1	0		0	0	1	0	0	2584
2	1	2	56	0	0	0	0	0	0	0	0	0	0	0	1	0	1	1	1	0	2905
2	1	2	39	0	0	0	0	0	0	0	0	0	0	0	1	1	0	2	0	0	5319
2	1	2	66	0	0	0	0	0	1	0	1	0	0	0	3	0	0	2	1	0	5164
2	1	2	80	0	0	0	0	0	1	0	1	1	0	0		0	0	1	1	0	622
2	1	2	54	0	0	0	0	0	0	0	0	0	0	0	2	0	0	1	0	1	2909
2	1	2	30	0	0	0	0	0	0	0	0	0	0	0	1	0	0	1	0	0	667
2	1	2	42	0	0	0	0	0	0	0	0	0	0	0	2	0	0	1	0	0	2892
2	1	2	48	0	0	0	0	0	0	0	0	0	0	0	2	1	0	1	0	0	5157
2	1	2	53	0	0	0	0	0	0	0	0	0	0	0	1	0	1	1	0	0	5145
2	1	2	63	0	0	0	1	0	1	0	0	0	0	1	2	0	0	2	1	0	5139
2	1	2	86	0	0	0	0	0	1	1	0	1	0	0	1	0	0	1	0	0	1403
2	1	2	56	0	0	0	0	0	0	0	0	0	0	0	2	1	0	1	0	0	5130
2	1	2	72	0	0	0	1	0	1	1	1	0	0	0	2	0	0	1	1	0	5127
2	1	2	56	0	0	0	0	0	0	0	0	0	0	0	1	0	0	1	0	0	1435
2	1	2	49	0	0	0	0	0	1	0	1	0	0	0	2	1	0	2	0	0	2091
2	1	2	55	0	0	0	0	0	0	0	0	0	0	1	1	1	0	1	0	0	5120
2	1	2	71	0	0	0	0	0	1	0	1	0	0	0	1	1	1	1	0	0	1635
2	1	2	49	0	0	0	0	0	0	0	0	0	0	0	1	1	0	1	0	0	3988
2	1	2	50	0	0	0	0	0	0	0	0	0	0	0	2	1	1	2	0	0	5095
2	1	2	58	0	0	0	1	0	1	0	0	0	0	0	3	0	0	2	0	0	1898
2	1	2	39	0	0	0	0	0	0	0	0	0	0	0		0	0	2	1	0	5173
2	1	2	64	0	0	0	0	0	0	0	0	1	0	0	2	0	0	1	0	0	5084
2	1	2	79	0	0	0	0	0	1	0	0	0	0	0	2	0	0	1	0	1	1023
2	1	2	50	0	0	0	0	0	0	0	1	1	0	0	1	0	0	1	0	0	391
2	1	2	72	0	0	0	1	0	1	0	0	1	0	0	2	0	0	1	0	0	5109
2	1	2	26	0	0	0	0	0	0	0	0	0	0	0	1	0	0	2	0	0	1984
2	1	2	44	0	0	0	0	0	0	0	0	0	0	0	1	1	1	2	0	0	5110
2	1	2	87	0	0	0	0	0	0	0	0	0	0	0		0	0	1	0	0	2244
2	1	2	40	0	0	0	0	0	0	0	0	0	0	0	1	1	0	1	0	0	5095
2	1	2	77	0	0	0	1	0	1	0	1	0	0		1	0	0	1	1	0	5075
2	1	2	46	0	0	0	0	0	1	0	1	0	0	0	3	0	0	1	0	1	3063
2	1	2	48	0	0	0	0	0	0	0	0	0	0	0	2	0	0	1	1	0	5094
2	1	2	58	0	0	0	0	0	0	0	0	0	0	0	3	1	0	1	0	0	5088
2	1	2	77	0	0	0	0	0	1	0	1	0	0	0	1	0	0	1	0	1	4406
2	1	2	48	0	0	0	0	0	0	0	0	0	0	0	2	0	0	2	0	0	5101
2	1	2	81	0	0	0	0	0	0	0	0	0	0	0		0	0	2	0	0	2868
2	1	2	76	0	0	0	1	0	1	0	0	1	0	0	2	0	0	1	0	0	1028
2	1	2	32	0	0	0	0	0	0	0	0	0	0	0	1	1	0	1	1	0	5109
2	1	2	64	0	0	0	0	0	0	0	1	1	0	1	1	0	0	1	1	0	4399
2	1	2	38	0	0	0	0	0	0	0	0	0	0	0	1	0	0	2	1	0	5090
2	1	2	67	0	0	0	0	0	0	0	0	0	0	0	3	0	0	1	0	0	1279
2	1	2	58	0	0	0	1	0	0	0	0	1	0	0	3	0	0	1	0	0	4476
2	1	2	39	0	0	0	0	0	0	0	0	0	0	0	3	0	1	1	0	0	5109
2	1	2	38	0	0	0	0	0	0	0	0	0	0	0	1	0	0	2	1	0	5133
2	1	2	39	0	0	0	0	0	0	0	0	0	0	0	3	0	0	1	0	0	5143
2	1	2	42	0	0	0	0	0	0	0	0	0	0	0	3	0	0	2	1	0	5131
2	1	2	53	0	0	0	1	0	1	0	1	1	0	0	3	0	0	1	0	0	3391
2	1	2	62	0	0	0	1	0	1	0	1	1	0	0	3	0	0	1	1	1	3755
2	1	2	44	0	0	0	0	0	0	0	0	0	0	0	1	1	0	2	0	0	5075
2	1	2	66	0	0	0	0	0	0	0	0	0	0	1	1	0	0	2	0	0	5059
2	1	2	35	0	0	0	0	0	0	0	0	0	0	0	2	1	0	1	0	0	5175
2	1	2	38	0	0	0	0	0	0	0	0	0	0	0	1	0		2	0	0	5152
2	1	2	69	0	0	0	0	0	0	0	0	0	0	1	3	0	0	2	0	1	202
2	1	2	65	0	0	0	0	0	0	0	0	0	0	1	2	0	0	1	1	0	5137
2	1	2	80	0	0	0	0	0	1	0	1	1	0	0	1	0	0	1	0	0	3713
2	1	2	72	0	0	0	0	0	1	1	1	0	0	0	3	0	1	1	0	1	1858
2	1	2	70	0	0	0	0	0	0	0	0	0	0	0	1	1	0	2	1	0	5171
2	1	2	59	0	0	0	0	0	0	0	0	0	0	1	2	1	1	2	1	0	5208
2	1	2	53	0	0	0	0	0	0	0	0	0	0	0	1	1	0	2	0	0	5070
2	1	2	66	0	0	0	0	0	1	0	0	0	0	0	2	0	1	1	0	0	5070
2	1	2	58	0	0	0	0	0	1	0	0	0	0	1	3	1	0	2	0	0	5069
2	1	2	85	0	0	0	0	0	1	0	1	0	0	0		1	0	2	0	0	1642
2	1	2	68	0	0	0	1	0	1	0	1	1	0	0	2	0	0	2	1	0	5189
2	1	2	52	0	0	0	0	0	1	0	0	0	0	0	2	0	0	2	1	0	5218
2	1	2	75	0	0	0	0	0	1	1	1	0	0	0		0	0	2	0	0	3103
2	1	2	47	0	0	0	0	0	0	0	0	0	0	0	3	0	0	1	0	0	1933
2	1	2	50	0	0	0	0	0	0	0	0	0	0	0	1	0	0	2	0	0	5353
2	1	2	43	0	0	0	0	0	0	0	0	0	0	0	2	0	0	1	0	0	1545
2	1	2	77	0	0	0	1	0	0	0	0	1	0	0	1	0	0	2	1	0	5305
2	1	2	67	0	0	0	0	0	1	1	1	1	0	1	2	0	0	2	1	0	5119
2	1	2	61	0	0	0	0	0	1	0	0	0	0	0	2	0	0	2	1	0	2958
2	1	2	44	0	0	0	0	0	0	0	0	0	0	0	2	0	1	1	0	0	5328
2	1	2	55	0	0	0	0	0	0	0	0	0	0	0	1	1	0	1	0	1	3949
2	1	2	50	0	0	0	0	0	0	0	0	0	0	0	2	0	0	2	0	0	2417
2	1	2	53	0	0	0	0	0	0	0	0	0	0	1	1	1	0	1	1	0	5244
2	1	2	38	0	0	0	0	0	0	0	0	0	0	0	2	1	0	2	0	0	4751
2	1	2	57	0	0	0	0	0	0	0	0	0	0	0	2	1	0	2	0	0	5236
2	1	2	56	0	0	0	0	0	0	0	0	0	0	0	2	0	0	2	0	0	5074
2	1	2	43	0	0	0	0	0	0	0	0	0	0	0	2	0	0	2	1	0	5074
2	1	2	47	0	0	0	0	0	1	0	0	0	0	0	3	0	0	1	0	0	5056
2	1	2	50	0	0	0	0	0	0	0	0	0	0	0	1	0	0	1	0	0	5040
2	1	2	48	0	0	0	0	0	0	0	0	0	0	0	1	0	0	1	0	0	5203
2	1	2	50	0	0	0	0	0	0	0	0	0	0	0	2	0	0	2	1	0	5049
2	1	2	57	0	0	0	0	0	0	0	0	0	0	0	2	0	1	1	0	1	551
2	1	2	64	0	0	0	0	0	0	0	0	1	0	0	3	1	1	2	1	1	3728
2	1	2	41	0	0	0	0	0	0	0	0	0	0	0	2	0	0	1	0	0	5075
2	1	2	57	0	0	0	0	0	0	0	0	0	0	1	2	1	1	1	0	0	5060
2	1	2	39	0	0	0	0	0	0	0	0	0	0	0	2	0	0	1	0	0	4414
2	1	2	72	0	0	0	0	0	1	1	0	1	0	0	1	0	0	2	0	0	5056
2	1	2	71	0	0	0	0	0	1	0	0	0	1	0		0	0	1	0	1	3018
2	1	2	62	0	0	0	0	0	0	0	1	1	0	0	3	1	1	2	1	1	2148
2	1	2	55	0	0	0	0	0	0	0	0	0	0	0	2	0	0	2	1	0	5088
2	1	2	55	0	0	0	1	0	0	0	0	0	0	1	3	0	0	2	0	0	5153
2	1	2	50	0	0	0	0	0	0	0	0	0	0	0	3	0	0	1	0	0	5056
2	1	2	50	0	0	0	0	0	1	0	0	0	0	1	1	0	0	2	1	0	5033
2	1	2	71	0	0	0	0	0	1	0	1	1	0	0	2	0	0	2	0	1	2314
2	1	2	47	0	0	0	0	0	0	0	0	0	0	0	1	0	0	1	0	0	4798
2	1	2	47	0	0	0	0	0	0	0	0	0	0	0	1	0	1	2	1	0	5046
2	1	2	48	0	0	0	0	0	0	0	0	0	0		2	1	0	1	1	0	5055
2	1	2	54	0	0	0	0	0	0	0	0	0	0	1	1	1	0	1	1	0	5050
2	1	2	65	0	0	0	0	0	0	0	1	0	0	0	3	0	0	1	0	0	1349
2	1	2	40	0	0	0	0	0	0	0	0	0	0	0	1	0	0	1	1	0	5168
2	1	2	63	0	0	0	0	0	0	0	0	0	0	1	1	1	0	2	0	0	5059
2	1	2	55	0	0	0	0	0	0	0	0	1	0	1	2	0	0	2	0	0	5060
2	1	2	55	0	0	0	0	0	0	0	0	0	0	1	1	0	0	1	0	0	5063
2	1	2	64	0	0	0	0	0	0	0	0	0	0	0	1	1	1	1	1	0	5063
2	1	2	73	0	0	0	0	0	0	0	1	0	0	0	1	0	0	1	0	0	4213
2	1	2	37	0	0	0	0	0	0	0	0	0	0	0	1	1	0	2	1	0	5152
2	1	2	47	0	0	0	0	0	0	0	0	0	0	0	1	1	0	2	1	0	5039
2	1	2	36	0	0	0	0	0	0	0	0	0	0	0	1	0	0	2	1	0	5039
2	1	2	73	0	0	0	1	0	1	0	1	0	0	0	2	0	0	1	1	0	2910
2	1	2	64	0	0	0	0	0	1	1	1	0	0	0		0	0	1	0	0	5053
2	1	2	65	0	0	0	0	0	0	1	1	1	0	0	2	0	0	1	0	0	5027
2	1	2	58	0	0	0	0	0	0	0	0	0	0	0	1	1	0	2	0	1	2955
2	1	2	58	0	0	0	1	0	0	0	0	0	0	0	2	0	1	1	1	0	4992
2	1	2	64	0	0	0	0	0	0	0	0	0	0	0	1	0	0	2	1	0	101
2	1	2	62	0	0	0	0	0	1	0	0	0	0	0	3	0	1	1	0	0	5026
2	1	2	61	0	0	0	0	0	0	0	0	1	0	0	2	0	0	1	1	0	3556
2	1	2	61	0	0	0	0	0	1	0	0	0	0	1	2	0	1	2	1	0	5008
2	1	2	79	0	0	0	1	0	1	0	1	0	0	0		0	0	1	0	0	4973
2	1	2	77	0	0	0	1	0	1	1	0	0	0	0	3	1	0	1	1	0	3141
2	1	2	34	0	0	0	0	0	0	0	0	0	0	0	2	0	0	1	0	0	817
2	1	2	47	0	0	0	0	0	0	0	0	0	0	0	2	1	0	1	0	0	5001
2	1	2	39	0	0	0	0	0	0	0	0	0	0	0	1	1	0	1	1	0	4980
2	1	2	73	0	0	0	1	0	1	1	0	1	0	0	2	1	1	1	0	1	659
2	1	2	61	0	0	0	0	0	0	0	0	0	0	1	1	0	0	1	0	0	4989
2	1	2	46	0	0	0	1	0	0	0	0	0	0	0	2	0	0	1	1	0	5025
2	1	2	58	0	0	0	0	0	1	0	0	0	0	1	1	1	0	1	0	0	5004
2	1	2	71	0	0	0	1	0	1	0	1	1	0	0	3	1	0	1	1	0	5039
2	1	2	81	0	0	0	0	0	1	1	0	1	0	0	3	0	0	1	0	0	5035
2	1	2	51	0	0	0	0	0	0	0	0	0	0	1	1	1	1	2	1	0	4999
2	1	2	79	0	0	0	1	0	0	1	1	1	0	0	1	0	0	1	0	0	1427
2	1	2	65	0	0	0	0	0	1	0	0	1	0	0	2	0	0	1	1	0	5001
2	1	2	50	0	0	0	0	0	0	0	0	0	0	0	3	0	0	1	0	0	2243
2	1	2	71	0	0	0	1	0	0	0	0	0	0	0	2	0	0	1	0	1	20
2	1	2	71	0	0	0	0	0	1	0	0	0	0	0	2	0	0	1	1	0	4957
2	1	2	68	0	0	0	0	0	1	0	0	0	0	1	1	0	0	1	1	0	5022
2	1	2	68	0	0	0	1	0	0	0	0	1	0	0	2	1	1	1	0	0	4987
2	1	2	57	0	0	0	0	0	0	0	0	0	0	1	1	0	0	1	1	0	5015
2	1	2	49	0	0	0	0	0	0	0	0	0	0	0	1	0	0	2	0	0	4992
2	1	2	61	0	0	0	0	0	0	0	0	0	0	0	1	1	0	2	0	0	1136
2	1	2	72	0	0	0	0	0	1	0	0	0	0	0		0	0	1	0	0	5045
2	1	2	57	0	0	0	1	0	1	0	0	0	0	0	2	0	0	1	0	0	5025
2	1	2	49	0	0	0	0	0	0	0	0	0	0	0	3	0	1	1	0	0	5018
2	1	2	64	0	0	0	0	0	0	0	0	0	0	0	1	0	0	2	1	0	5014
2	1	2	66	0	0	0	0	0	1	0	0	0	0	0	3	1	0	1	0	0	1044
2	1	2	68	0	0	0	0	0	1	1	1	1	0	0	2	1	1	1	0	0	1875
2	1	2	82	0	0	0	0	0	1	0	0	1	0	0	2	1	0	1	0	0	4993
2	1	2	70	0	0	0	0	0	0	0	0	0	0	0	2	1	1	1	1	0	3886
2	1	2	54	0	0	0	0	0	0	0	0	0	0	0	1	1	1	2	1	0	4983
2	1	2	78	0	0	0	1	0	1	1	0	1	0		1	0	0	2	1	0	4213
2	1	2	56	0	0	0	0	0	0	0	0	0	0	0	3	1	0	1	0	0	4972
2	1	2	57	0	0	0	0	0	1	0	0	0	0	0	1	0	0	1	1	0	5011
2	1	2	47	0	0	0	0	0	0	0	0	0	0	1	1	1	0	2	1	0	5000
2	1	2	65	0	0	0	0	0	1	0	0	0	0	0	1	0	1	1	1	0	4983
2	1	2	66	0	0	0	0	0	0	0	0	0	0	0	2	0	1	1	0	0	3989
2	1	2	53	0	0	0	0	0	0	0	0	0	0	0	3	0	0	1	0	0	1468
2	1	2	70	0	0	0	0	0	0	0	0	1	0	0	2	0	0	1	1	0	4951
2	1	2	45	0	0	0	0	0	0	0	0	0	0	0	3	1	0	1	0	0	4965
2	1	2	46	0	0	0	0	0	0	0	0	0	0	0	1	1	0	1	1	0	4959
2	1	2	37	0	0	0	0	0	0	0	0	0	0	0	2	1	1	2	0	0	4937
2	1	2	41	0	0	0	0	0	0	0	0	0	0	0	3	1	1	2	1	0	4948
2	1	2	40	0	0	0	0	0	0	0	0	0	0	0	3	0	0	1	0	0	4958
2	1	2	62	0	0	0	0	0	1	0	0	0	0	0	3	0	1	1	0	0	4948
2	1	2	37	0	0	0	0	0	0	0	0	0	0	0	1	0	0	1	0	0	4965
2	1	2	49	0	0	0	0	0	0	0	0	0	0	0	1	1	0	1	0	0	2862
2	1	2	60	0	0	0	0	0	1	0	0	0	0	0	2	0	0	1	0	0	5054
2	1	2	46	0	0	0	0	0	0	0	0	0	0	0	2	0	0	1	0	0	5187
2	1	2	74	0	0	0	0	0	0	0	0	0	0	0	2	0	0	2	1	0	2430
2	1	2	51	0	0	0	0	0	1	0	0	0	0	0	1	0	0	2	1	0	4957
2	1	2	76	0	0	0	0	0	1	0	0	1	0	0		1	0	1	0	0	4969
2	1	2	31	0	0	0	0	0	0	0	0	0	0	0	2	0	0	2	0	0	4942
2	1	2	57	0	0	0	0	0	1	0	1	0	0	0	2	0	0	1	0	0	4963
2	1	2	88	0	0	0	0	0	1	1	1	0	0	0	1	0	0	1	0	0	2359
2	1	2	55	0	0	0	0	0	0	0	0	0	0	0	1	0	0	2	0	0	4972
2	1	2	74	0	0	0	0	0	1	1	1	1	0	0	1	1	0	1	0	0	3280
2	1	2	81	0	0	0	0	0	1	1	1	0	0	0	2	0	0	1	0	0	1309
2	1	2	50	0	0	0	0	0	0	0	0	0	0	0	1	1	0	1	1	0	1826
2	1	2	57	0	0	0	0	0	0	0	0	0	0	1	1	0	0	2	1	0	4937
2	1	2	38	0	0	0	0	0	0	0	0	0	0	0	1	0	1	2	1	0	4941
2	1	2	64	0	0	0	0	0	0	0	0	0	0	0	1	0	0	1	1	1	2548
2	1	2	54	0	0	0	1	0	1	0	1	0	0	0	1	0	0	1	0	0	4956
2	1	2	66	0	0	0	0	0	1	0	1	0	0	1	2	1	1	2	1	0	4958
2	1	2	72	0	0	0	1	0	1	1	0	1	0	0		1	0		0	0	4693
2	1	2	67	0	0	0	1	0	0	0	0	1	0	0	2	0	0	2	1	0	4979
2	1	2	68	0	0	0	1	0	0	0	0	0	0	0	3	0	0	1	0	0	4938
2	1	2	71	0	0	0	0	0	0	0	1	0	0	1	2	0	0	1	1	1	4691
2	1	2	68	0	0	0	0	0	0	0	1	0	0	0	3	0	0	1	0	0	4938
2	1	2	41	0	0	0	0	0	0	0	0	0	0	0	3	0	0	1	1	0	4939
2	1	2	35	0	0	0	0	0	0	0	0	0	0					1		0	2261
2	1	2	68	0	0	0	0	0	0	0	0	0	0	0	2	0	0	2	1	0	4927
2	1	2	52	0	0	0	0	0	0	0	0	0	0	0	1	0	0	1	1	0	4928
2	1	2	85	0	0	0	0	0	1	1	1	0	0	0	2	0	0	1	0	0	3053
2	1	2	47	0	0	0	0	0	0	0	0	0	0	0	1	0	0	1	1	0	4930
2	1	2	57	0	0	0	0	0	0	0	0	0	0	0	1	0	0	2	0	0	4928
2	1	2	80	0	0	0	1	0	1	1	1	0	0	0	2	0	0	2	1	0	4937
2	1	2	71	0	0	0	0	0	1	0	0	0	0	0	3	0	0	1	0	0	4917
2	1	2	71	0	0	0	0	0	1	0	0	0	0	0	3	0	0	2	1	0	4920
2	1	2	53	0	0	0	0	0	0	0	0	0	0	0	1	0	1	1	0	0	4920
2	1	2	52	0	0	0	0	0	1	0	1	1	0	0	3	0	0	2	0	0	5033
2	1	2	67	0	0	0	0	0	0	0	0	0	0	0	2	1	0	2	1	0	4632
2	1	2	57	0	0	0	0	0	1	0	1	0	0	0	2	0	0	1	0	0	4971
2	1	2	53	0	0	0	0	0	0	0	0	0	0	1	1	0	0	2	0	0	4934
2	1	2	53	0	0	0	0	0	0	0	0	0	0	0	1	0	0	1	0	0	721
2	1	2	22	0	0	0	0	0	0	0	0	0	0	0	1	0	0	1	0	0	968
2	1	2	54	0	0	0	0	0	1	0	0	0	0	0	1	1	0	2	0	0	5256
2	1	2	54	0	0	0	0	0	0	0	0	0	0	0	2	0	0	2	0	0	1060
2	1	2	55	0	0	0	0	0	0	0	0	0	0	0	2	0	0	1	1	0	1687
2	1	2	56	0	0	0	0	0	0	0	0	0	0	1		1	0	1	0	0	5311
2	1	2	58	0	0	0	0	0	0	0	0	0	0					1		0	5699
2	1	2	58	0	0	0	0	0	0	0	1	0	0	1	1	1	0	2	1	0	4914
2	1	2	55	0	0	0	0	0	0	0	0	1	0	1	2	1	0	2	0	0	4906
2	1	2	52	0	0	0	0	0	0	0	0	0	0	1	1	0	0	1	1	0	4903
2	1	2	47	0	0	0	0	0	0	0	0	0	0	1	1	0	0	1	0	0	4902
2	1	2	65	0	0	0	0	0	1	0	0	0	0	0	3	0	1	1	1	0	1316
2	1	2	54	0	0	0	1	0	1	0	0	0	0	0	3	0	0	2	1	0	4901
2	1	2	45	0	0	0	0	0	0	0	0	0	0	0	3	0	0	1	0	0	4896
2	1	2	59	0	0	0	1	0	0	0	0	1	0	0	2	0	0	2	1	0	4892
2	1	2	62	0	0	0	0	0	0	0	0	0	0	0	2	0	0	2	0	0	4161
2	1	2	73	0	0	0	0	0	0	0	0	0	0	0	2	0	0	2	0	0	4893
2	1	2	62	0	0	0	0	0	1	0	1	0	0	0	1	0	0	1	1	0	1750
2	1	2	69	0	0	0	0	0	0	0	0	0	0	0	1	0	1	1	0	0	4889
2	1	2	51	0	0	0	0	0	0	0	0	0	0	0	1	1	1	2	1	0	4888
2	1	2	39	0	0	0	0	0	0	0	0	0	0	0	2	1	1	1	0	0	4887
2	1	2	76	0	0	0	1	0	1	0	0	0	0	0	3	0	0	1	0	0	2192
2	1	2	78	0	0	0	0	0	1	1	0	0	0	1	1	0	0	1	0	1	1560
2	1	2	70	0	0	0	0	0	1	0	0	0	0	1	3	1	0	2	1	0	2420
2	1	2	41	0	0	0	0	0	0	0	0	0	0	0	3	0	0	2	1	0	5343
2	1	2	64	0	0	0	0	0	0	0	0	1	0	0	2	1	0	1	1	0	4860
2	1	2	65	0	0	0	0	0	1	0	0	0	0	0	3	1	0	1	0	0	1679
2	1	2	50	0	0	0	0	0	0	0	0	0	0	0	3	0	1	2	0	0	4864
2	1	2	57	0	0	0	0	0	0	0	0	0	0	0	1	0	1	1	0	0	4874
2	1	2	44	0	0	0	0	0	1	0	0	0	0	0	1	0	0	2	0	0	4872
2	1	2	33	0	0	0	0	0	0	0	0	0	0	0	1	0	0	2	1	0	2012
2	1	2	75	0	0	0	0	0	1	0	0	0	0	1	2	1	0	1	1	1	2661
2	1	2	61	0	0	0	0	0	0	0	0	0	0	1	1	1	1	2	1	0	4968
2	1	2	62	0	0	0	0	0	1	0	1	0	0	0	2	0	0	1	1	0	4982
2	1	2	65	0	0	0	0	0	0	0	1	1	0	0	3	0	0	1	1	0	1156
2	1	2	71	0	0	0	0	0	1	1	0	0	0	0	2	1	0	1	0	1	2056
2	1	2	59	0	0	0	0	0	1	0	0	0	0	0	3	1	0	1	0	0	2270
2	1	2	72	0	0	0	0	0	0	0	0	1	0	0	2	0	0	1	0	0	4868
2	1	2	77	0	0	0	0	0	1	1	1	1	0	0	1	0	0	1	0	1	3713
2	1	2	52	0	0	0	0	0	0	0	0	0	0	0	2	0	0	1	0	0	1983
2	1	2	43	0	0	0	0	0	0	0	0	0	0	0	1	0	0	2	1	0	1881
2	1	2	55	0	0	0	0	0	1	0	1	0	0	0	2	1	0	2	1	0	3393
2	1	2	57	0	0	0	0	0	0	0	0	0	0	0	2	0	0	2	0	0	4865
2	1	2	78	0	0	0	0	0	1	0	0	1	0	0	3	0	0	1	0	0	2036
2	1	2	49	0	0	0	1	0	0	0	0	0	0	0	3	1	0	2	0	0	5004
2	1	2	53	0	0	0	0	0	0	0	0	0	0	0	2	1	0	2	1	0	4852
2	1	2	37	0	0	0	0	0	0	0	0	0	0	0	2	0	0	1	1	0	1502
2	1	2	62	0	0	0	0	0	0	0	0	0	0	0	2	1	0	1	1	0	5280
2	1	2	51	0	0	0	0	0	0	0	0	0	0	0	3	0	0	1	0	0	5158
2	1	2	59	0	0	0	0	0	0	0	0	0	0	0	2	0	0	1	0	0	3317
2	1	2	40	0	0	0	0	0	0	0	0	0	0	0	2	0	0	2	0	0	648
2	1	2	53	0	0	0	0	0	0	0	0	1	0	1	1	0	0	2	1	0	4817
2	1	2	45	0	0	0	0	0	1	0	0	0	0	0	3	0	0	2	1	0	4816
2	1	2	57	0	0	0	1	0	0	0	0	0	0	0	2	0	0	1	1	0	4845
2	1	2	58	0	0	0	0	0	1	0	0	0	0	0	1	0		1	0	0	4843
2	1	2	36	0	0	0	0	0	0	0	0	0	0	0	2	0	0	1	1	0	4843
2	1	2	70	0	0	0	0	0	1	0	1	0	0	0	3	1	0	2	1	0	4845
2	1	2	64	0	0	0	0	0	0	0	0	0	0	0	1	0	0	2	0	0	4852
2	1	2	53	0	0	0	0	0	0	0	0	0	0	0	3	0	0	1	0	0	4854
2	1	2	60	0	0	0	0	0	0	0	0	0	0	0	1	0	0	1	0	0	2924
2	1	2	64	0	0	0	1	0	0	0	0	0	0	0	1	0	0	2	0	0	4839
2	1	2	74	0	0	0	0	0	1	0	1	1	0	0	2	0	0	2	0	0	4871
2	1	2	52	0	0	0	0	0	1	0	1	0	0	0	3	0	0	1	0	0	2897
2	1	2	58	0	0	0	1	0	1	0	1	1	0	0	3	1	0	2	0	0	3309
2	1	2	72	0	0	0	0	0	0	0	0	0	0	0	1	0	1	1	1	0	4829
2	1	2	31	0	0	0	0	0	0	0	0	0	0	0	3	0	0	1	1	0	4866
2	1	2	53	0	0	0	0	0	0	0	0	0	0	0	1	1	0	1	1	0	4817
2	1	2	40	0	0	0	0	0	0	0	0	1	0	0	1	0	0	2	0	0	4817
2	1	2	66	0	0	0	0	0	1	0	1	1	0	0	2	0	0	2	1	0	4829
2	1	2	42	0	0	0	0	0	0	0	0	0	0	0	2	1	0	1	1	0	4832
2	1	2	54	0	0	0	0	0	0	0	0	0	0	0	2	0	0	1	0	0	4907
2	1	2	57	0	0	0	0	0	0	0	1	0	0	1	1	0	1	2	1	0	4818
2	1	2	54	0	0	0	0	0	0	0	0	0	0	0	2	0	0	2	0	0	4823
2	1	2	60	0	0	0	1	0	0	0	0	0	0					1		0	1321
2	1	2	49	0	0	0	0	0	1	0	1	1	0	0	1	0	0	2	1	0	4835
2	1	2	34	0	0	0	0	0	0	0	0	0	0	0	2	1	0	1	0	0	4832
2	1	2	73	0	0	0	1	0	1	0	1	0	0	0	2	1	0	1	0	0	1615
2	1	2	32	0	0	0	0	0	0	0	0	0	0	0	1	0	0	1	1	0	4858
2	1	2	56	0	0	0	0	0	0	0	0	0	0	0	1	0	0	2	1	0	4805
2	1	2	34	0	0	0	0	0	0	0	0	0	0	0	3	1	0	1	1	0	4769
2	1	2	82	0	0	0	1	1	1	0	1	1	0	0	1	0	0	1	0	0	2049
2	1	2	74	0	0	0	0	0	1	0	1	0	0	0	3	1	0	1	0	1	2245
2	1	2	75	0	0	0	0	0	0	0	1	1	0	0	3	0	0	2	1	0	3536
2	1	2	53	0	0	0	0	0	0	0	0	0	0	0	1	1	1	2	1	0	4801
2	1	2	72	0	0	0	0	0	1	1	0	0	0	0	1	0	0	1	0	0	4694
2	1	2	64	0	0	0	1	0	1	0	0	1	0	0	3	0	0	1	1	0	4767
2	1	2	57	0	0	0	1	0	1	1	0	1	0	0	3	0	0	2	1	0	4788
2	1	2	49	0	0	0	0	0	0	0	0	0	0	0	1	0	0	1	1	0	4789
2	1	2	51	0	0	0	0	0	0	0	0	0	0	0	1	1	1	2	1	0	4790
2	1	2	59	0	0	0	0	0	0	0	0	0	0	0	2	1	1	1	0	1	3420
2	1	2	68	0	0	0	1	0	0	0	0	0	0	0	2	1	0	2	1	0	4748
2	1	2	75	0	0	0	0	0	1	1	1	1	0	0	2	0	0	1	1	0	4789
2	1	2	67	0	0	0	0	0	0	0	0	0	0	0	3	1	0	1	1	0	4749
2	1	2	75	0	0	0	0	0	0	0	0	1	0		2	0	0	2	1	1	3259
2	1	2	76	0	0	0	0	0	1	1	1	1	0	0	2	0	0	1	0	1	3866
2	1	2	56	0	0	0	0	0	0	0	0	0	0	0	2	0	0	2	0	0	4774
2	1	2	76	0	0	0	0	0	1	0	0	0	0	0	1	0	0	2	0	0	4928
2	1	2	79	0	0	0	0	0	1	1	1	0	0	0	2	1	0	1	0	1	4234
2	1	2	36	0	0	0	0	0	0	0	0	0	0	0	2	0	0	1	0	0	4790
2	1	2	53	0	0	0	1	0	1	0	0	0	0	0	2	0	0	2	0	0	4770
2	1	2	40	0	0	0	0	0	0	0	0	0	0	0	3	0	0	1	0	0	4777
2	1	2	67	0	0	0	1	0	0	0	0	0	0	0	1	1	0	2	0	0	4578
2	1	2	77	0	0	0	0	1	1	1	1	1	0	0	2	1	0	1	1	0	3164
2	1	2	67	0	0	0	0	0	0	0	0	0	0	0	1	0	0	2	1	0	4808
2	1	2	46	0	0	0	0	0	0	0	0	0	0	0	2	1	0	2	0	0	4794
2	1	2	62	0	0	0	1	0	0	0	0	0	0	0	3	0	0	1	0	0	1595
2	1	2	55	0	0	0	0	0	0	0	0	0	0	1	1	1	0	1	0	0	4784
2	1	2	51	0	0	0	0	0	0	0	0	0	0	0	2	1	0	2	0	0	4807
2	1	2	71	0	0	0	0	1	1	1	1	1	0	0	3	0	0	2	0	0	1369
2	1	2	69	0	0	0	1	0	0	0	0	0	0	0	2	1	0	1	0	0	1641
2	1	2	55	0	0	0	0	0	1	1	1	0	0	0	1	0	0	1	0	0	4809
2	1	2	57	0	0	0	0	0	0	0	0	0	0	0	1	0	1	1	1	0	4783
2	1	2	56	0	0	0	0	0	0	0	0	0	0	0		0	0	1	0	0	2404
2	1	2	38	0	0	0	0	0	1	0	0	0	0	0	3	0	0	1	1	0	4766
2	1	2	45	0	0	0	0	0	0	0	0	0	0	0	2	0	0	2	1	0	2993
2	1	2	74	0	0	0	0	0	0	0	0	0	0	0	2	0	0	2	1	0	4803
2	1	2	56	0	0	0	0	0	0	0	0	0	0	0	1	1	1	2	0	0	4740
2	1	2	64	0	0	0	0	0	0	0	0	1	0	0	2	1	0	1	0	0	825
2	1	2	64	0	0	0	0	0	0	0	0	0	0	0	1	0	0	1	0	0	1170
2	1	2	50	0	0	0	0	0	0	1	0	1	0	0	3	0	1	2	0	0	4768
2	1	2	75	0	0	0	0	0	1	0	0	0	0	0	3	0	0	2	0	1	2703
2	1	2	47	0	0	0	0	0	0	0	0	0	0	0	2	1	0	2	1	0	4766
2	1	2	69	0	0	0	1	0	0	0	1	0	0	0		0	0	1	1	0	4760
2	1	2	75	0	0	0	0	0	1	0	0	1	0	0		0	0	2	0	0	1300
2	1	2	78	0	0	0	0	0	1	1	1	0	0		2	0	0	1	1	0	1740
2	1	2	72	0	0	0	0	0	1	0	0	0	0	0	1	1	0	1	1	0	2404
2	1	2	58	0	0	0	0	0	0	0	0	1	0	1	1	0	0	1	0	0	4711
2	1	2	46	0	0	0	0	0	0	0	0	0	0	0	2	0	0	1	0	0	4777
2	1	2	41	0	0	0	0	0	0	0	0	0	0	0	2	0	0	1	1	0	2905
2	1	2	60	0	0	0	0	0	0	0	0	1	0	0	2	0	1	1	1	0	4739
2	1	2	36	0	0	0	0	0	0	0	0	0	0	0	1	0	0	2	1	0	4763
2	1	2	45	0	0	0	0	0	0	0	0	0	0	0	1	0	0	2	1	0	4732
2	1	2	41	0	0	0	0	0	0	0	0	0	0	0	2	0	0	1	0	0	4710
2	1	2	42	0	0	0	0	0	0	0	0	0	0	0	1	1	0	1	1	0	4727
2	1	2	52	0	0	0	0	0	1	0	0	0	0	0	2	0	0	2	1	0	1747
2	1	2	47	0	0	0	0	0	0	0	0	0	0	0	2	0	0	2	0	0	4747
2	1	2	77	0	0	0	0	0	1	1	0	1	0	0	3	0	0	1	0	0	3941
2	1	2	50	0	0	0	0	0	0	0	0	0	0	0	1	1	0	2	0	0	4718
2	1	2	62	0	0	0	0	0	0	0	0	0	0	1	1	0	0	2	0	0	4712
2	1	2	48	0	0	0	0	0	0	0	1	0	0	1	1	1	0	1	1	0	4711
2	1	2	76	0	0	0	0	0	1	0	1	0	0	0	2	0	0	2	1	1	2690
2	1	2	60	0	0	0	0	0	0	0	0	0	0	1	1	1	0	2	1	0	4725
2	1	2	66	0	0	0	0	0	0	0	0	0	0	0	2	0	0	2	0	0	4728
2	1	2	55	0	0	0	0	0	0	0	0	0	0	0	1	0	0	2	1	0	4700
2	1	2	60	0	0	0	0	0	0	0	0	0	0	1	1	0	0	2	1	0	4699
2	1	2	58	0	0	0	0	0	0	0	0	1	0	0	2	1	0	2	0	0	3295
2	1	2	75	0	0	0	0	0	0	1	0	1	0	0	1	1	0	1	0	1	2716
2	1	2	68	0	0	0	1	0	1	1	0	0	0	0	3	0	0	1	0	0	4745
2	1	2	59	0	0	0	0	0	0	0	0	0	0	0	3	1	0	2	0	0	4797
2	1	2	61	0	0	0	0	0	1	0	0	0	0	0	2	1	0	1	0	0	4688
2	1	2	58	0	0	0	0	0	0	0	0	0	0	0	2	0	0	1	0	0	1014
2	1	2	34	0	0	0	0	0	0	0	0	0	0	0	1	0	1	2	0	0	4697
2	1	2	88	0	0	0	0	0	0	0	0	0	0	0	1	0	0	1	0	0	2623
2	1	2	78	0	0	0	0	0	1	1	1	1	0	0	2	1	0	1	0	0	3073
2	1	2	55	0	0	0	0	0	1	0	0	0	0	1	2	0	0	2	1	0	4731
2	1	2	78	0	0	0	1	0	1	1	1	1	0	0	1	0	0	1	0	0	4731
2	1	2	56	0	0	0	0	0	0	0	0	0	0		2	0	0	2	1	0	852
2	1	2	37	0	0	0	0	0	0	0	0	1	0	0	3	0	0	1	1	0	726
2	1	2	74	0	0	0	0	0	1	1	0	0	0	0	2	0	0	2	0	1	2016
2	1	2	58	0	0	0	1	0	0	0	0	0	0	0		0	0	1	0	0	1420
2	1	2	44	0	0	0	0	0	1	0	0	0	0	0		0	0	1	0	0	2494
2	1	2	46	0	0	0	0	0	0	0	0	0	0	0	1	0	0	2	0	0	428
2	1	2	48	0	0	0	0	0	0	0	0	0	0	0	2	0	0	1	0	0	4693
2	1	2	65	0	0	0	0	0	0	0	1	0	0	0	1	0	1	2	1	0	4661
2	1	2	40	0	0	0	0	0	0	0	0	0	0	0	2	0	1	1	0	0	4691
2	1	2	40	0	0	0	0	0	0	0	0	0	0	0	1	0	0	1	0	0	4718
2	1	2	46	0	0	0	0	0	0	0	0	0	0	0	2	0	0	1	0	0	1493
2	1	2	50	0	0	0	0	0	0	0	0	0	0	0	1	1	1	2	0	0	4677
2	1	2	76	0	0	0	0	0	0	0	0	0	0	0	1	0	0	1	0	0	4677
2	1	2	52	0	0	0	0	0	0	0	1	0	0	0	2	0	0	2	0	0	4678
2	1	2	46	0	0	0	0	0	0	0	0	0	0	0	2	0	1	2	1	0	4684
2	1	2	51	0	0	0	0	0	0	0	0	0	0	0	2	0	0	1	0	0	4656
2	1	2	53	0	0	0	0	0	0	0	0	0	0	0	2	0	0	1	0	0	4658
2	1	2	54	0	0	0	0	0	1	0	0	0	0	0	2	0	0	2	0	0	4669
2	1	2	74	0	0	0	0	0	1	0	1	1	0	0	3	0	0	2	1	0	4663
2	1	2	75	0	0	0	0	0	0	0	1	0	0	1	1	0	0	2	1	1	1232
2	1	2	71	0	0	0	0	0	1	1	0	1	0	0	1	0	0	1	0	1	3867
2	1	2	60	0	0	0	1	0	0	0	0	0	0	0	3	0	0	1	0	0	4248
2	1	2	71	0	0	0	0	0	0	1	0	0	0	0	2	1	0	2	0	0	4658
2	1	2	53	0	0	0	1	0	1	1	1	0	0	1	3	1	0	2	1	0	4643
2	1	2	31	0	0	0	0	0	0	0	0	0	0	0	1	0	0	2	0	0	4671
2	1	2	58	0	0	0	0	0	0	0	0	0	0	1	1	0	0	2	0	0	2555
2	1	2	50	0	0	0	0	0	0	0	0	0	0	0	2	0	0	2	0	0	4657
2	1	2	80	0	0	0	0	0	1	1	0	0	0		2	0	0	1	1	0	3841
2	1	2	75	0	0	0	0	0	1	0	0	0	0	0	3	0	0	2	0	0	2627
2	1	2	63	0	0	0	0	0	0	0	0	0	0	0	2	1	0	2	0	0	4670
2	1	2	82	0	0	0	1	0	0	0	0	0	0	0	2	1	0	1	1	0	2744
2	1	2	81	0	0	0	0	0	0	0	0	0	0			0	0	1	0	0	1849
2	1	2	58	0	0	0	0	0	0	0	0	0	0	1	3	1	1	2	1	0	5869
2	1	2	60	0	0	0	0	0	1	0	0	0	0	0	3	0	0	1	0	0	4626
2	1	2	40	0	0	0	0	0	1	0	0	0	0	0	2	1	1	2	0	0	4173
2	1	2	75	0	0	0	0	0	0	0	0	0	0	0	3	0	0	1	1	0	164
2	1	2	31	0	0	0	0	0	1	0	0	0	0	0	1	0	0	1	0	0	4685
2	1	2	43	0	0	0	0	0	0	0	0	0	0	1	2	0	0	2	0	0	2465
2	1	2	72	0	0	0	0	0	0	0	1	1	0	0	2	0	0	2	0	0	4658
2	1	2	76	0	0	0	0	0	1	1	1	1	0	0				1		0	4685
2	1	2	83	0	0	0	0	0	1	0	0	1	0	0	2	1	0	2	1	0	210
2	1	2	28	0	0	0	0	0	0	0	0	0	0		1		0	1		0	4627
2	1	2	51	0	0	0	0	0	0	0	0	0	0	0	1	1	0	1	0	0	4615
2	1	2	51	0	0	0	0	0	0	0	0	0	0	0	2	0	0	1	1	0	4647
2	1	2	80	0	0	0	1	0	1	0	0	1	0	0	1	0	0	1	1	0	4676
2	1	2	71	0	0	0	0	0	1	0	0	0	0	1	3	0	1	2	0	0	4594
2	1	2	76	0	0	0	1	0	1	1	0	0	0	0	2	1	0	1	0	0	1119
2	1	2	42	0	0	0	0	0	0	0	0	0	0	0	1	1	0	2	0	0	4627
2	1	2	77	0	0	0	0	0	1	0	0	1	0	0	3	0	0	2	1	1	2567
2	1	2	79	0	0	0	0	0	0	0	0	0	0	0	1	0	1	1	0	0	2821
2	1	2	60	0	0	0	1	0	0	0	0	0	0	0	1	1	0	1	0	0	4055
2	1	2	55	0	0	0	0	0	0	0	0	0	0	1	3	1	0	2	0	0	4264
2	1	2	59	0	0	0	0	0	1	0	0	0	0	1	2	1	0	2	0	0	4635
2	1	2	45	0	0	0	0	0	0	0	0	0	0	0	3	0	0	2	1	0	4654
2	1	2	35	0	0	0	0	0	0	0	0	0	0	0	1	0	0	1	0	0	827
2	1	2	47	0	0	0	0	0	0	0	0	0	0	0	1	0	0	1	1	0	4649
2	1	2	54	0	0	0	0	0	0	0	0	0	0	1	1	1	0	2	1	0	4621
2	1	2	51	0	0	0	0	0	0	0	0	0	0	0	2	0	0	1	0	0	4629
2	1	2	67	0	0	0	0	0	1	0	1	0	0	0	2	1	0	2	1	0	4613
2	1	2	36	0	0	0	0	0	0	0	0	0	0	0	2	0	0	2	1	0	4580
2	1	2	56	0	0	0	0	0	0	0	0	0	0	0	2	0	1	2	0	0	4578
2	1	2	56	0	0	0	0	0	0	0	0	0	0	0	1	0	0	2	0	0	4592
2	1	2	63	0	0	0	0	0	0	0	0	1	0	1	1	0	0	2	1	0	4614
2	1	2	65	0	0	0	1	0	0	1	1	0	0	0		1	0	1	0	0	4606
2	1	2	69	0	0	0	1	0	1	0	0	1	0	0	3	0	0	1	0	0	4599
2	1	2	57	0	0	0	0	0	0	0	0	0	0	0	3	0	0	2	1	0	314
2	1	2	59	0	0	0	0	0	0	0	0	1	0	1	2	0	0	2	0	0	4615
2	1	2	78	0	0	0	1	0	1	1	1	1	0	0	3	0	0	1	0	0	4615
2	1	2	52	0	0	0	0	0	0	0	0	0	0	0	2	0	0	2	0	0	4616
2	1	2	61	0	0	0	1	0	0	0	0	0	0	0	3	0	0	1	0	0	4612
2	1	2	49	0	0	0	1	0	0	0	0	0	0	0	3	0	0	1	0	0	2111
2	1	2	49	0	0	0	0	0	0	0	0	0	0	0	1	0	0	1	0	0	4619
2	1	2	45	0	0	0	0	0	0	0	0	0	0	0	2	1	0	1	0	0	4612
2	1	2	65	0	0	0	0	0	1	0	0	1	0	0	1	0	0	2	1	0	4789
2	1	2	42	0	0	0	0	0	1	0	0	0	0		3	1	0	1	0	0	4625
2	1	2	37	0	0	0	0	0	0	0	0	0	0	0	2	0	0	2	1	0	4090
2	1	2	61	0	0	0	1	0	0	0	1	1	0	1	1	0	1	2	1	0	4557
2	1	2	74	0	0	0	0	0	1	0	0	0	0	0	3	1	0	1	0	0	3161
2	1	2	74	0	0	0	0	0	0	0	1	0	0	0	1	0	1	1	1	1	2557
2	1	2	54	0	0	0	0	0	0	0	0	0	0	0	3	0	0	1	0	0	4598
2	1	2	46	0	0	0	0	0	0	0	0	0	0	0	3	0	0	1	0	0	4588
2	1	2	45	0	0	0	0	0	0	0	0	0	0	0	1	1	1	2	0	0	4578
2	1	2	63	0	0	0	0	0	1	0	0	0	1	0	1	1	0	1	1	0	4637
2	1	2	54	0	0	0	0	0	0	0	0	0	0	0	2	0	0	1	0	0	2948
2	1	2	70	0	0	0	0	0	0	0	0	0	0					1		0	4577
2	1	2	57	0	0	0	0	0	1	0	0	1	0	0	3	1	0	2	1	0	3503
2	1	2	72	0	0	0	0	0	0	0	0	0	0	0		0	0	1	0	0	1525
2	1	2	52	0	0	0	0	0	0	0	0	0	0	1	2	1	0	2	1	0	4605
2	1	2	31	0	0	0	0	0	0	0	0	0	0	0	1	0	0	1	0	0	2059
2	1	2	80	0	0	0	0	0	1	0	0	0	0	1	3	0	0	2	1	1	4326
2	1	2	68	0	0	0	0	0	1	0	0	0	0	1	2	0	0	2	1	0	2172
2	1	2	67	0	0	0	0	0	1	0	0	1	0	1	2	0	0	2	1	0	4586
2	1	2	46	0	0	0	0	0	0	0	0	0	0	0	1	0	0	2	1	0	3586
2	1	2	75	0	0	0	1	1	1	1	0	0	1	0	1	0	0	1	0	0	389
2	1	2	37	0	0	0	0	0	0	0	0	0	0	0	2	1	0	2	0	0	1325
2	1	2	48	0	0	0	0	0	0	0	0	0	0	0	2	1	0	1	1	0	4574
2	1	2	35	0	0	0	0	0	0	0	0	0	0	0		0	0	1	0	0	4624
2	1	2	52	0	0	0	0	0	0	0	0	0	0	0	2	1	0	1	0	1	2170
2	1	2	46	0	0	0	0	0	0	0	0	0	0	0	3	0	0	2	0	0	4536
2	1	2	63	0	0	0	0	0	1	0	0	0	0	0	2	0	0	2	0	0	4585
2	1	2	75	0	0	0	0	0	1	0	1	0	0	0	2	0	0	2	1	0	1895
2	1	2	64	0	0	0	0	0	0	0	0	0	0	0	3	0	0	2	0	0	4564
2	1	2	49	0	0	0	1	0	0	0	1	1	0	0	3	1	0	1	1	0	503
2	1	2	84	0	0	0	0	0	1	0	0	0	0					1		0	1693
2	1	2	68	0	0	0	0	0	1	0	0	0	0	0	1	0	0	2	0	0	4606
2	1	2	57	0	0	0	0	0	0	0	0	0	0	0	1	1	1	1	1	0	4605
2	1	2	43	0	0	0	0	0	0	0	0	0	0	0	3	1	0	1	0	0	4577
2	1	2	67	0	0	0	0	0	0	0	0	0	0	0	2	0	0	1	0	0	4579
2	1	2	43	0	0	0	0	0	0	0	0	0	0	0	3	0	1	2	0	0	4585
2	1	2	68	0	0	0	1	0	1	0	1	0	0	0	3	0	0	1	0	0	1491
2	1	2	69	0	0	0	0	0	0	0	0	0	0	1		1	1	2	1	0	4515
2	1	2	54	0	0	0	0	0	0	0	0	0	0	0	1	1	0	1	1	0	4846
2	1	2	52	0	0	0	0	0	0	0	0	0	0	0	3	0	0	1	1	1	1735
2	1	2	59	0	0	0	1	0	1	0	0	1	0	0	3	0	0	1	0	0	2162
2	1	2	65	0	0	0	1	0	0	0	0	0	0	1	1	1	0	2	1	0	4544
2	1	2	40	0	0	0	0	0	0	0	0	0	0	0	2	0	0	1	0	0	4641
2	1	2	82	0	0	0	1	0	1	1	1	1	0	1	1	0	0	1	0	0	2093
2	1	2	45	0	0	0	0	0	0	0	0	0	0	0	3	0	0	1	0	0	1256
2	1	2	35	0	0	0	0	0	0	0	0	0	0	0	1	1	0	1	0	0	4532
2	1	2	46	0	0	0	0	0	0	0	0	0	0	0	1	0	0	1	1	0	4564
2	1	2	78	0	0	0	1	0	1	0	1	0	0	0	1	0	0	1	0	1	177
2	1	2	54	0	0	0	0	0	0	0	0	0	0	0	2	0	0	2	0	0	4544
2	1	2	44	0	0	0	0	0	0	0	0	0	0	0	2	0	0	1	0	0	4515
2	1	2	67	0	0	0	0	0	1	1	0	0	0	0	3	1	0	1	1	0	4571
2	1	2	48	0	0	0	0	0	0	0	0	0	0	0	2	1	1	2	0	0	3234
2	1	2	49	0	0	0	0	0	0	0	0	0	0	0	3	1	0	2	0	0	4539
2	1	2	56	0	0	0	0	0	1	0	0	0	0	0	2	1	1	2	0	0	4545
2	1	2	36	0	0	0	0	0	0	0	0	0	0	0	1	0	1	2	1	0	4521
2	1	2	40	0	0	0	0	0	0	0	0	0	0	0	2	0	0	1	0	0	426
2	1	2	58	0	0	0	0	0	1	0	1	0	0	1	3	0	1	2	1	0	4543
2	1	2	36	0	0	0	0	0	0	0	0	0	0	0	2	0	0	1	0	0	4572
2	1	2	37	0	0	0	0	0	0	0	0	0	0	0	1	1	0	1	0	0	4566
2	1	2	54	0	0	0	0	0	0	0	0	1	0	0	2	0	0	2	1	0	4517
2	1	2	41	0	0	0	0	0	0	0	0	0	0	0	1	1	0	1	0	0	4489
2	1	2	49	0	0	0	0	0	0	0	0	1	0	0	2	1	1	2	1	0	4514
2	1	2	67	0	0	0	0	0	1	0	1	0	0	0		0		1	0	1	1413
2	1	2	50	0	0	0	0	0	0	0	0	0	0	0	1	1	0	2	1	0	4535
2	1	2	77	0	0	0	0	0	1	0	0	0	0	0	3	0	0	1	0	0	4556
2	1	2	48	0	0	0	0	0	0	0	0	0	0	0	1	1	0	2	1	0	4520
2	1	2	70	0	0	0	1	0	0	1	0	0	0	0	1	0	0	1	0	0	2094
2	1	2	58	0	0	0	0	0	0	0	0	0	0	0	3	1	0	2	0	0	4507
2	1	2	67	0	0	0	0	0	0	0	0	1	0	0	2	1	0	2	1	0	4504
2	1	2	48	0	0	0	0	0	0	0	0	0	0	0	1	0	0	1	0	0	4057
2	1	2	80	0	0	0	0	0	1	0	0	0	0	0	2	1	1	1	0	1	2454
2	1	2	66	0	0	0	0	0	0	0	0	0	0	0	1	0	0	2	1	0	4546
2	1	2	74	0	0	0	0	0	1	0	1	0	0	0	1	0	0	1	1	0	4549
2	1	2	86	0	0	0	1	0	0	0	0	1	0	0		0	0	1	0	0	4509
2	1	2	42	0	0	0	0	0	1	0	0	0	0	0	2	1	1	2	1	0	4507
2	1	2	82	0	0	0	0	0	1	0	0	0	0	0	3	0	0	1	0	0	4127
2	1	2	78	0	0	0	0	0	0	0	0	0	0	0	2	1	1	1	0	0	1231
2	1	2	65	0	0	0	0	0	1	0	0	0	0	0	3	0	0	2	1	0	4525
2	1	2	55	0	0	0	0	0	0	0	0	0	0	1	3	0	1	1	1	0	4160
2	1	2	78	0	0	0	0	0	0	0	0	0	0	0	1	1	0	2	1	0	421
2	1	2	46	0	0	0	0	0	0	0	0	0	0	0	1	0	0	2	1	0	4549
2	1	2	67	0	0	0	0	0	1	0	0	1	0	0	3	1	1	1	0	0	4549
2	1	2	70	0	0	0	0	0	1	0	0	0	0	0	2	0	0	2	1	0	4546
2	1	2	44	0	0	0	0	0	0	0	0	0	0	0	1	0	0	2	1	0	4550
2	1	2	60	0	0	0	0	0	0	0	0	0	0	0	1	0	0	1	0	0	4564
2	1	2	54	0	0	0	0	0	0	0	0	0	0	0	1	0	0	1	1	0	4536
2	1	2	71	0	0	0	1	0	1	0	1	0	0	0	3	1	0	1	0	0	4451
2	1	2	65	0	0	0	0	0	1	1	1	1	0	0	3	0	0	1	0	0	4522
2	1	2	58	0	0	0	0	0	1	0	0	1	0	0	3	0	0	1	1	0	4515
2	1	2	57	0	0	0	1	0	1	0	1	0	0	0	3	0	0	1	0	0	167
2	1	2	55	0	0	0	0	0	0	0	0	0	0	1	2	0	0	1	0	0	4493
2	1	2	76	0	0	0	1	0	1	1	0	0	0	0	1	0	0	1	0	0	4501
2	1	2	79	0	0	0	0	0	0	0	0	0	0	0	1	0	0	1	0	0	4259
2	1	2	53	0	0	0	0	0	0	0	0	0	0	0	2	1	0	1	1	0	1502
2	1	2	43	0	0	0	0	0	0	0	0	0	0	0	1	0	0	2	0	0	1064
2	1	2	78	0	0	0	0	0	1	0	1	1	0	0	2	0	0	1	0	0	4513
2	1	2	51	0	0	0	0	0	1	0	0	1	0	0	2	1	0	1	0	0	4546
2	1	2	39	0	0	0	0	0	0	0	0	0	0	0	1	0	1	1	0	0	4544
2	1	2	66	0	0	0	0	0	1	0	0	0	0	0	3	0	0	2	1	0	4471
2	1	2	45	0	0	0	0	0	0	0	0	0	0	0	2	1	0	1	0	0	4684
2	1	2	68	0	0	0	0	0	0	0	0	0	0	0	2	0	1	2	1	0	4489
2	1	2	56	0	0	0	0	0	0	0	0	0	0	0	3	1	0	1	0	0	491
2	1	2	51	0	0	0	0	0	0	0	0	0	0	0	3	0	0	2	1	1	2139
2	1	2	68	0	0	0	0	0	1	0	0	0	0	0	2	1	1	2	0	0	4483
2	1	2	73	0	0	0	0	0	1	1	1	0	0			1	0	1	0	1	833
2	1	2	53	0	0	0	0	0	0	0	0	0	0	0	1	0	0	1	0	0	4489
2	1	2	62	0	0	0	0	0	0	0	0	1	0	0	3	0	1	1	0	0	2056
2	1	2	49	0	0	0	0	0	0	0	0	0	0	0	1	1	0	1	0	0	4496
2	1	2	59	0	0	0	0	0	0	0	0	0	0	0	1	0	0	1	0	0	4486
2	1	2	38	0	0	0	0	0	0	0	0	0	0	0	2	0	1	2	0	0	4473
2	1	2	67	0	0	0	0	0	0	0	0	0	0	0	3	1	0	1	0	0	4086
2	1	2	75	0	0	0	0	0	0	0	0	1	0	0	1	0	0	1	0	0	4469
2	1	2	45	0	0	0	0	0	0	0	0	0	0	0	1	0	0	1	0	0	4502
2	1	2	62	0	0	0	0	0	1	0	0	0	0	0	2	0	0	1	0	0	4501
2	1	2	58	0	0	0	1	0	0	0	0	0	0	0	3	1	0	2	0	0	4459
2	1	2	54	0	0	0	1	0	1	1	0	1	0	0	1	1	0	1	0	0	4476
2	1	2	62	0	0	0	1	0	0	0	0	0	0	0	3	0	0	1	0	1	2019
2	1	2	69	0	0	0	0	0	1	0	0	0	0	0	3	0	0	2	0	0	922
2	1	2	91	0	0	0	0	0	0	0	0	0	0	0	1	0	0	2	1	0	1336
2	1	2	55	0	0	0	0	0	0	0	0	0	0	0	1	0	0	2	1	1	2894
2	1	2	47	0	0	0	0	0	0	0	0	0	0	0	2	0	0	1	0	0	4446
2	1	2	72	0	0	0	0	0	1	0	0	1	0	0	3	1	0	2	1	0	4466
2	1	2	54	0	0	0	0	0	0	0	0	0	0	0	2		0	2	1	0	4462
2	1	2	64	0	0	0	0	0	0	0	0	0	0	0	2	0	0	2	1	0	4438
2	1	2	55	0	0	0	0	0	1	0	1	0	0	0	2	1	0	2	1	0	4465
2	1	2	39	0	0	0	0	0	0	0	0	0	0	0	1	0	0	2	1	0	4468
2	1	2	58	0	0	0	0	0	1	0	0	0	0	0	2	0	0	2	1	0	4465
2	1	2	44	0	0	0	0	0	0	0	0	0	0	0	1	0	0	1	1	0	3861
2	1	2	79	0	0	0	0	0	1	1	1	1	0	0	3	0	0	2	0	0	2833
2	1	2	75	0	0	0	0	0	0	0	0	0	0	1	2	0	0	2	0	0	4454
2	1	2	65	0	0	0	0	0	1	0	0	1	0	1	2	0	0	2	0	0	4460
2	1	2	61	0	0	0	0	0	0	0	0	1	0	1	1	1	0	2	1	0	4465
2	1	2	50	0	0	0	0	0	0	0	0	0	0	0	2	1	0	2	1	0	4466
2	1	2	69	0	0	0	1	0	0	0	0	1	0	0	1	0	0	1	1	0	4465
2	1	2	45	0	0	0	0	0	0	0	0	0	0	0	3	0	0	1	0	0	4460
2	1	2	67	0	0	0	0	0	1	1	0	1	0	0	2	0	0	1	0	0	1960
2	1	2	52	0	0	0	0	0	0	0	0	0	0	0	2	0	0	2	1	0	4440
2	1	2	62	0	0	0	0	0	0	0	0	0	0	0	3	1	0	1	0	0	1651
2	1	2	74	0	0	0	0	0	1	0	0	0	0	0	2	1	1	1	1	0	4465
2	1	2	51	0	0	0	0	0	0	0	0	0	0	0	3	1	0	1	0	0	384
2	1	2	62	0	0	0	0	0	0	0	0	1	0	0	3	0	0	1	1	0	4446
2	1	2	75	0	0	0	0	0	1	0	0	0	0	0		0	0	1	0	0	4443
2	1	2	70	0	0	0	1	0	1	1	1	1	0	0	2	0	0	1	1	0	4446
2	1	2	60	0	0	0	0	0	0	0	0	0	0	0	2	0	0	1	0	0	4466
2	1	2	62	0	0	0	0	0	1	1	1	1	0	0	3	0	0	1	0	0	1230
2	1	2	54	0	0	0	0	0	0	0	0	0	0	0	1	0	0	1	0	0	1584
2	1	2	77	0	0	0	1	0	1	0	1	0	0	0	3	0	0	2	0	0	4458
2	1	2	40	0	0	0	0	0	0	0	0	0	0	0	1	0	0	1	0	0	2344
2	1	2	78	0	0	0	1	0	0	1	1	1	0	0	3	1	0	1	0	0	4444
2	1	2	52	0	0	0	0	0	0	0	0	1	0	0	1	1	0	2	1	0	4443
2	1	2	73	0	0	0	0	0	0	0	0	0	0	0	2	0	1	1	0	0	435
2	1	2	36	0	0	0	0	0	0	0	0	0	0	0	1	1	0	1	0	0	4468
2	1	2	58	0	0	0	0	0	1	0	1	1	0	0	1	0	0	2	1	0	4459
2	1	2	64	0	0	0	0	0	0	0	0	0	0	0				1		0	4433
2	1	2	33	0	0	0	0	0	0	0	0	0	0	0	1	0	0	2	0	0	4427
2	1	2	67	0	0	0	0	0	0	0	0	0	0	0	1	0	0	1	0	0	4436
2	1	2	76	0	0	0	0	0	0	1	1	0	0	0	2	1	0	2	1	0	4430
2	1	2	65	0	0	0	0	0	0	0	0	0	0	0	1	0	1	1	1	0	2141
2	1	2	51	0	0	0	0	0	0	0	0	0	0	0	3	1	0	1	1	0	4401
2	1	2	39	0	0	0	0	0	0	0	0	0	0	0	1	0	0	1	0	0	4438
2	1	2	82	0	0	0	0	0	1	1	1	0	0	0		0	0	1	0	0	3895
2	1	2	75	0	0	0	0	0	0	1	1	1	0	0	3	0	0	1	0	0	2750
2	1	2	73	0	0	0	0	0	1	0	0	1	0	0	2	1	0	1	0	1	3858
2	1	2	79	0	0	0	1	0	1	0	0	0	0	0	2	1	0	1	0	0	1823
2	1	2	47	0	0	0	0	0	0	0	0	0	0	0	1	1	0	2	0	0	4424
2	1	2	61	0	0	0	0	0	0	0	0	0	0	1	1	0	0	1	1	0	4402
2	1	2	63	0	0	0	1	0	1	1	1	1	0	1	3	0	0	2	1	1	1677
2	1	2	74	0	0	0	1	0	1	1	0	1	0	0	3	0	0	1	0	0	3283
2	1	2	63	0	0	0	0	0	0	0	0	0	0	0	3	0	0	1	0	0	4619
2	1	2	67	0	0	0	0	0	0	0	1	0	0	1	2	0	0	1	0	0	4423
2	1	2	71	0	0	0	1	0	0	0	0	1	0	0				1		0	4430
2	1	2	57	0	0	0	0	0	0	0	0	0	0	0	2	0	0	2	1	0	4451
2	1	2	60	0	0	0	0	0	0	0	0	0	0	0	3	0	0	1	0	0	4444
2	1	2	48	0	0	0	0	0	0	0	0	0	0	0	1	0	0	2	1	0	4382
2	1	2	58	0	0	0	0	0	0	0	0	0	0	0	1	1	0	1	1	0	4427
2	1	2	40	0	0	0	0	0	0	0	0	0	0	0	1	0	0	1	0	0	2440
2	1	2	42	0	0	0	0	0	0	0	0	0	0	0	3	0	0	1	1	0	4433
2	1	2	45	0	0	0	0	0	0	0	0	0	0	0	3	0	0	2	0	0	4257
2	1	2	31	0	0	0	0	0	0	0	0	0	0	0	1	0	0	1	0	0	4437
2	1	2	55	0	0	0	0	0	0	0	0	0	0	0	1	0	0	1	0	0	4445
2	1	2	33	0	0	0	0	0	0	0	0	0	0	0	1		0	2	0	0	2616
2	1	2	56	0	0	0	0	0	1	0	1	0	0	0	2	0	0	1	0	0	4423
2	1	2	88	0	0	0	0	0	1	1	0	0	0					2		0	1380
2	1	2	56	0	0	0	0	0	0	0	0	0	0	0	3	0	1	1	0	0	4424
2	1	2	68	0	0	0	1	0	1	1	1	0	0		3	1	0	2	0	1	3328
2	1	2	65	0	0	0	0	0	0	0	0	0	0	0	3	1	1	2	1	0	4423
2	1	2	62	0	0	0	0	0	0	0	0	0	0	0	3	0	0	1	0	0	949
2	1	2	46	0	0	0	0	0	1	0	0	0	0	0	2	0	0	1	1	0	4405
2	1	2	69	0	0	0	0	0	1	0	0	0	0	0	1	0	0	2	1	0	4411
2	1	2	72	0	0	0	1	0	1	0	1	1	0		2	0	0	1	1	0	2088
2	1	2	69	0	0	0	1	0	1	0	1	1	0	0	3	0	0	1	0	0	2930
2	1	2	72	0	0	0	0	0	1	0	1	0	0					1		0	4012
2	1	2	54	0	0	0	0	0	0	0	0	0	0	0	1	0		1	0	0	835
2	1	2	79	0	0	0	0	0	1	1	1	0	0	0	2	0	1	1	0	1	2338
2	1	2	42	0	0	0	0	0	1	0	0	0	0	0	1	0	0	1	1	0	4360
2	1	2	45	0	0	0	0	0	0	0	0	0	0	0	2	0	0	2	0	0	1670
2	1	2	46	0	0	0	0	0	0	0	0	0	0	0	2	0	1	1	1	0	4413
2	1	2	80	0	0	0	1	0	1	0	1	0	0	0		1	0	1	0	0	2413
2	1	2	50	0	0	0	0	0	1	1	0	0	0	0	2	1	0	2	1	0	1341
2	1	2	37	0	0	0	0	0	0	0	0	0	0	0	1	0	0	1	0	0	1569
2	1	2	50	0	0	0	0	0	0	0	0	0	0	0	1	0	0	1	1	0	4405
2	1	2	57	0	0	0	0	0	0	0	0	1	0	1	2	0	0	2	1	1	2099
2	1	2	43	0	0	0	0	0	1	0	0	0	0	0	1	0	0	1	0	0	4388
2	1	2	53	0	0	0	0	0	0	0	0	0	0	1	1	0	1	2	0	0	4382
2	1	2	64	0	0	0	0	0	1	0	1	1	0	0	1	0	1	2	1	0	4391
2	1	2	52	0	0	0	0	0	0	0	0	0	0	0	2	0	0	1	1	0	2336
2	1	2	58	0	0	0	0	0	1	0	1	1	0	0	2	0	0	2	0	0	4375
2	1	2	73	0	0	0	0	0	1	0	0	0	0	0	2	0	0	1	0	0	4381
2	1	2	63	0	0	0	0	0	0	0	0	0	0	0	1	0	0	2	1	1	1578
2	1	2	52	0	0	0	0	0	0	0	0	0	0	0	1	1	0	2	1	0	589
2	1	2	79	0	0	0	0	0	1	0	0	0	0	1	1	0	1	1	0	0	4334
2	1	2	48	0	0	0	0	0	0	0	0	0	0	0	3	1	0	1	1	0	3098
2	1	1	52	0	0	0	0	0	0	0	0	0	0		2	0	0	2	1	0	4378
2	1	2	73	0	0	0	0	0	0	0	0	0	0	0	1	0	0	1	0	0	2304
2	1	2	52	0	0	0	0	0	0	0	0	0	0	0	2	1	0	1	0	0	4371
2	1	2	75	0	0	0	0	0	0	0	0	0	0	0	3	1	0	1	0	1	395
2	1	2	58	0	0	0	0	0	0	0	1	1	0	0	2	0	0	1	0	0	4364
2	1	2	63	0	0	0	0	0	0	0	0	0	0	0	2	1	0	2	0	0	4363
2	1	2	81	0	0	0	0	0	0	0	0	0	0	1	1	0	0	1	1	0	4371
2	1	2	74	0	0	0	0	0	1	0	1	1	0	0	1	0	0	2	0	0	489
2	1	2	45	0	0	0	0	0	0	0	0	0	0	0	1	1	0	2	0	0	4662
2	1	2	74	0	0	0	1	0	0	0	0	0	0	0	2	0	1	1	0	0	4098
2	1	2	69	0	0	0	0	0	1	0	1	0	0	0	2	0	0	2	1	0	2148
2	1	2	70	0	0	0	0	0	1	0	0	0	0	1	1	1	0	2	1	0	4360
2	1	2	66	0	0	0	0	0	1	0	0	1	0	0	3	1	0	2	1	0	4371
2	1	2	51	0	0	0	0	0	0	0	0	0	0	0	2	0	0	2	1	0	4479
2	1	2	76	0	0	0	0	1	1	0	0	0	0	0	3	0	0	1	0	1	4062
2	1	2	60	0	0	0	1	0	1	0	0	0	0	0	1	0	0	1	1	0	4334
2	1	2	47	0	0	0	0	0	0	0	0	0	0	0	2	1	0	2	0	0	4332
2	1	2	70	0	0	0	0	0	0	0	0	0	0	0		0	0	1	0	0	4326
2	1	2	42	0	0	0	0	0	0	0	0	0	0	0	3	1	0	1	0	0	2706
2	1	2	85	0	0	0	0	0	1	1	0	0	0	0	2	0	0	1	0	0	1953
2	1	2	37	0	0	0	0	0	0	0	0	0	0	0	3	0	0	1	0	0	4340
2	1	2	71	0	0	0	0	0	1	0	0	1	0	1	3	1	1	1	0	0	4321
2	1	2	75	0	0	0	1	1	1	0	1	0	0	0	1	0	0	1	0	1	1760
2	1	2	59	0	0	0	0	0	0	0	1	0	0	0	1	1	0	1	1	0	4335
2	1	2	63	0	0	0	0	0	1	1	0	1	0	0	3	0	1	2	1	0	985
2	1	2	78	0	0	0	0	0	0	0	0	0	0	0	1	0	0	1	0	0	573
2	1	2	57	0	0	0	0	0	0	0	0	0	0	0	1	0	0	2	1	0	4343
2	1	2	69	0	0	0	0	0	1	0	0	0	0	0	3	0	0	1	0	0	4298
2	1	2	50	0	0	0	0	0	0	0	0	0	0	0	1	0	0	2	1	0	4308
2	1	2	70	0	0	0	0	0	1	0	1	1	0	0	2	0	0	1	1	0	4319
2	1	2	48	0	0	0	0	0	0	0	0	0	0	0	3	0	0	1	0	0	4334
2	1	2	45	0	0	0	0	0	0	0	0	0	0	0	1	1	0	1	1	0	4326
2	1	2	48	0	0	0	0	0	0	0	0	0	0	0	1	0	0	2	1	0	4332
2	1	2	48	0	0	0	0	0	1	0	0	0	0	0	1	0	0	2	1	0	4312
2	1	2	45	0	0	0	0	0	0	0	0	0	0	0	1	1	0	2	1	0	4340
2	1	2	73	0	0	0	0	0	1	0	0	0	0	0	2	0	0	2	0	0	3828
2	1	2	66	0	0	0	0	0	0	0	0	0	0	0	2	1	1	1	1	0	4306
2	1	2	56	0	0	0	0	0	0	0	0	1	0	0	2	0	1	1	1	0	4313
2	1	2	26	0	0	0	0	0	0	0	0	0	0	0	2	0	0	1	0	0	4314
2	1	2	70	0	0	0	0	0	0	0	0	0	0	0	2	0	0	1	1	0	4289
2	1	2	71	0	0	0	0	0	0	0	0	0	0	0	2	1	0	1	1	0	1583
2	1	2	60	0	0	0	1	0	1	0	0	0	0	0	3	1	0	1	0	0	4303
2	1	2	50	0	0	0	0	0	0	0	0	0	0	0	2	0	0	2	0	0	4013
2	1	2	73	0	0	0	0	0	0	0	0	0	0	0	2	0	0	1	0	0	4308
2	1	2	70	0	0	0	1	0	1	0	1	0	0	0		0	0	1	0	0	639
2	1	2	78	0	0	0	0	0	1	1	1	1	0	0	1	1	1	1	0	0	4341
2	1	2	73	0	0	0	0	0	1	0	1	1	0	0	3	0	0	1	1	0	4318
2	1	2	56	0	0	0	1	0	1	1	1	1	0	1	3	1	0	2	0	0	4622
2	1	2	40	0	0	0	0	0	0	0	0	0	0	0	1	1	0	1	1	0	4392
2	1	2	64	0	0	0	0	0	0	0	1	1	0	0	2	0	0	1	0	0	1023
2	1	2	81	0	0	0	0	0	0	0	1	1	0	0		1		1		1	3126
2	1	2	35	0	0	0	0	0	0	0	0	0	0	0	1	0	0	2	0	0	4306
2	1	2	41	0	0	0	0	0	0	0	0	0	0	0	3	0	0	1	0	0	1543
2	1	2	69	0	0	0	0	0	1	0	0	0	0	0	3	0	0	2	1	0	4284
2	1	2	49	0	0	0	0	0	0	0	0	0	0	0	1	0	0	2	1	0	4263
2	1	2	47	0	0	0	0	0	0	0	0	0	0	0	1	0	0	1	1	0	4305
2	1	2	60	0	0	0	0	0	1	0	1	0	0	0	3	0	0	1	0	0	4372
2	1	2	45	0	0	0	0	0	0	0	0	0	0	0	1	0	0	1	0	0	4556
2	1	2	55	0	0	0	1	0	1	0	1	1	0	0	1	0	1	1	1	0	4304
2	1	2	40	0	0	0	0	0	0	0	0	0	0		1	0	1	2	0	0	4290
2	1	2	68	0	0	0	0	0	1	0	0	1	0	0	3	0	0	1	0	0	4285
2	1	2	70	0	0	0	1	0	0	0	0	1	0	0	1	0	0	1	0	0	4285
2	1	2	36	0	0	0	0	0	0	0	0	0	0	0	2	0	0	1	0	0	4320
2	1	2	65	0	0	0	1	0	0	0	1	1	0	1	3	0	1	1	1	1	3401
2	1	2	48	0	0	0	0	0	0	0	0	0	0	0	1	1	0	1	1	0	4283
2	1	2	39	0	0	0	0	0	0	0	0	0	0	0	3	0	0	1	1	0	486
2	1	2	73	0	0	0	0	0	1	1	0	0	0	0	2	0	1	2	1	0	688
2	1	2	60	0	0	0	0	0	1	1	0	0	0	1	2	0	1	2	1	0	4262
2	1	2	55	0	0	0	0	0	0	0	0	0	0	0	3	1	0	1	0	0	4273
2	1	2	45	0	0	0	0	0	0	0	0	0	0	1	2	1	0	2	0	0	4299
2	1	2	61	0	0	0	0	0	1	0	0	0	0	1	3	0	0	2	1	1	3479
2	1	2	61	0	0	0	0	0	0	0	0	0	0	0	1	0	0	2	0	0	4299
2	1	2	56	0	0	0	0	0	0	1	0	0	0	0		1	1	2	1	0	4306
2	1	2	54	0	0	0	0	0	0	0	0	0	0	0	2	0	0	2	1	0	4285
2	1	2	70	0	0	0	0	0	0	0	0	1	0	0				1		0	4280
2	1	2	64	0	0	0	0	0	0	0	0	0	0	0	2	1	0	1	0	0	3588
2	1	2	49	0	0	0	0	0	0	0	0	0	0	0	1	1	0	1	0	0	4321
2	1	2	68	0	0	0	0	0	0	0	1	0	0	0	1	1	0	1	1	0	981
2	1	2	83	0	0	0	1	0	0	0	0	1	0	0	2	0	1	1	0	0	1787
2	1	2	40	0	0	0	0	0	0	0	0	0	0	0	3	0	0	1	1	0	4245
2	1	2	38	0	0	0	0	0	0	0	0	0	0	0	2	1	0	2	1	0	4261
2	1	2	51	0	0	0	0	0	1	0	0	1	0	0	3	0	0	2	1	0	4258
2	1	2	67	0	0	0	0	0	0	0	0	0	0	0	2	1	0	2	0	0	1120
2	1	2	62	0	0	0	0	0	0	0	0	0	0	1	1	0	0	2	1	0	4269
2	1	2	49	0	0	0	0	0	1	0	0	1	0	0	1	0	0	2	1	0	4264
2	1	2	65	0	0	0	1	0	1	0	1	0	0	0	2	0	1	1	0	0	342
2	1	2	61	0	0	0	1	0	1	0	1	1	0	0	3	0	0	1	0	0	4251
2	1	2	41	0	0	0	0	0	0	0	0	0	0	0	1	0	0	1	0	0	1956
2	1	2	74	0	0	0	1	0	1	0	1	1	0	0	3	1	0	1	0	0	4256
2	1	2	66	0	0	0	0	0	0	1	1	0	0	1	1	0	0	1	1	1	1449
2	1	2	45	0	0	0	0	0	0	0	0	0	0	0	1	0	0	1	0	0	4238
2	1	2	46	0	0	0	0	0	0	0	0	0	0	0	1	0	0	2	1	0	4242
2	1	2	64	0	0	0	0	0	1	0	1	1	0	0	2	0	0	2	1	0	4169
2	1	2	45	0	0	0	0	0	0	0	0	0	0	0	1	0	0	2	1	0	4244
2	1	2	53	0	0	0	0	0	0	0	0	0	0	0	1	1	0	1	0	0	4245
2	1	2	53	0	0	0	0	0	0	0	0	0	0	0	1	0	0	2	1	0	918
2	1	2	54	0	0	0	0	0	0	0	0	0	0	0	1	0	0	2	0	0	4249
2	1	2	61	0	0	0	1	0	1	0	0	1	0		2	0	0	1	0	0	4314
2	1	2	39	0	0	0	0	0	0	0	0	0	0	0	1	0	0	1	1	0	4245
2	1	2	68	0	0	0	0	0	0	0	0	0	0	1	1	1	0	2	1	0	4255
2	1	2	54	0	0	0	0	0	0	0	0	0	0	0	1	0	0	2	1	0	4283
2	1	2	56	0	0	0	0	0	0	0	0	0	0	0	3	0	0	2	1	0	4245
2	1	2	40	0	0	0	0	0	0	0	0	0	0	0	1	0	0	2	1	0	4208
2	1	2	61	0	0	0	1	0	1	0	0	0	0	0	3	0	0	1	0	0	4207
2	1	2	50	0	0	0	0	0	0	0	0	0	0	0	2	1	0	2	1	0	2871
2	1	2	73	0	0	0	0	0	1	0	0	1	1	0	2	0	0	2	0	0	1126
2	1	2	61	0	0	0	1	0	0	1	0	0	0	0	2	1	0	1	1	0	4236
2	1	2	59	0	0	0	0	0	1	0	0	0	0	1	3	0	0	1	0	0	4195
2	1	2	58	0	0	0	0	0	0	0	0	0	0	1		1	0	2	1	0	4230
2	1	2	78	0	0	0	0	0	0	0	0	0	0	0	1	1	0	1	1	0	4201
2	1	2	61	0	0	0	0	0	1	0	0	0	0	1	1	0	1	1	1	0	4255
2	1	2	57	0	0	0	0	0	0	0	0	0	0	0	2	0	0	2	1	0	4243
2	1	2	62	0	0	0	0	0	0	0	0	0	0	1	2	1	0	2	1	0	4285
2	1	2	81	0	0	0	0	0	1	0	0	0	1	0		0	0	1	0	0	1755
2	1	2	70	0	0	0	0	0	0	0	0	1	0	0		0	0	1	0	0	4220
2	1	2	76	0	0	0	0	0	1	1	1	1	0	0	3	0	0	1	1	0	4223
2	1	2	59	0	0	0	0	0	0	0	0	1	0	0		0	0	1	0	0	4250
2	1	2	43	0	0	0	0	0	0	0	0	0	0	0	2	0	0	1	0	0	4217
2	1	2	32	0	0	0	0	0	1	0	0	0	0	0	3	0	0	2	0	0	4249
2	1	2	38	0	0	0	0	0	0	0	0	0	0	0	3	0	0	1	1	0	3092
2	1	2	65	0	0	0	0	0	1	0	1	0	0	0	2	1	0	2	1	0	4238
2	1	2	78	0	0	0	1	0	1	1	0	0	0	0		0	0	1	0	0	959
2	1	2	63	0	0	0	0	0	1	0	1	1	0	1	3	0	1	2	1	1	2165
2	1	2	68	0	0	0	0	0	1	0	1	1	0	0	3	0	0	1	0	1	3974
2	1	2	57	0	0	0	0	0	1	0	0	0	0	0	3	0	0	1	1	0	4215
2	1	2	56	0	0	0	0	0	1	0	0	1	0	0	3	0	0	2	0	0	4216
2	1	2	75	0	0	0	0	0	1	0	1	1	0	0		0	0	2	1	0	4222
2	1	2	69	0	0	0	1	0	1	0	0	1	0	0	2	0	0	1	1	0	3421
2	1	2	61	0	0	0	0	0	0	0	0	0	0	0	3	0	0	1	0	0	4265
2	1	2	80	0	0	0	1	0	1	0	0	0	0	0		0	0	2	0	1	2036
2	1	2	59	0	0	0	0	0	0	0	0	0	0	1	2	0	0	2	0	0	4227
2	1	2	75	0	0	0	0	0	1	1	0	0	0	0	3	1	0	1	0	0	4220
2	1	2	45	0	0	0	0	0	0	0	0	0	0	0	1	0	1	2	1	0	4203
2	1	2	76	0	0	0	0	1	1	1	1	1	0	0	2	0	0	1	0	1	1455
2	1	2	65	0	0	0	0	0	1	0	0	0	0	0	3	0	0	2	1	0	4199
2	1	2	50	0	0	0	0	0	0	0	0	0	0	1	2	0	0	2	1	0	3001
2	1	2	57	0	0	0	0	0	1	0	0	0	0	0		0	0	2	0	0	4186
2	1	2	57	0	0	0	0	1	0	0	0	0	1	0	3	1	0	2	0	0	546
2	1	2	65	0	0	0	0	0	0	0	0	0	0	0	3	1	0	1	0	0	2541
2	1	2	55	0	0	0	0	0	0	0	0	0	0	0	3	1	0	2	0	0	4195
2	1	2	91	0	0	0	0	0	0	0	0	0	0	0	3	0	0	1	0	0	4192
2	1	2	71	0	0	0	1	0	0	0	1	0	0	0	2	0	0	1	0	0	4196
2	1	2	51	0	0	0	0	0	0	0	0	0	0	0	3	1	0	2	0	0	4187
2	1	2	85	0	0	0	1	0	0	0	1	1	0	0	3	0	0	1	0	0	877
2	1	2	68	0	0	0	0	0	0	0	0	1	0	0	3	0	1	1	1	0	4201
2	1	2	65	0	0	0	1	0	1	0	0	0	0	0	2	0	0	1	0	1	5
2	1	2	90	0	0	0	0	0	0	1	0	1	0	0	1	1	0	2	0	0	3065
2	1	2	44	0	0	0	0	0	0	0	0	0	0	0	1	0	0	2	1	0	4172
2	1	2	50	0	0	0	1	0	0	0	0	1	0	0	3	1	0	1	0	0	3967
2	1	2	69	0	0	0	0	0	1	0	0	0	0	0	2	0	0	1	1	0	4179
2	1	2	63	0	0	0	0	0	0	0	0	0	0	1	1	0	1	1	1	0	4178
2	1	2	71	0	0	0	0	0	1	0	1	1	0	0	1	0	0	2	1	0	1887
2	1	2	52	0	0	0	0	0	0	0	1	1	0	0	1	0	0	1	0	0	4167
2	1	2	73	0	0	0	1	0	1	1	1	1	0	0	2	0	0	1	0	0	966
2	1	2	50	0	0	0	0	0	0	0	0	0	0	0	1	0	0	1	0	0	4186
2	1	2	80	0	0	0	1	0	1	0	0	1	0	0	3	1	1	1	1	0	3597
2	1	2	75	0	0	0	0	0	1	1	1	1	0	0	3	0	0	2	0	0	4179
2	1	2	51	0	0	0	0	0	1	0	0	0	0	0	3	0	0	2	1	0	4165
2	1	2	49	0	0	0	0	0	1	1	0	0	0	0	3	0	0	2	0	0	4174
2	1	2	44	0	0	0	0	0	0	0	0	0	0	0	1	1	0	2	1	0	4178
2	1	2	45	0	0	0	0	0	0	0	0	0	0	0	1	0	1	1	1	0	4199
2	1	2	56	0	0	0	0	0	0	0	0	0	0	0	3	1	0	1	0	0	2262
2	1	2	64	0	0	0	0	0	0	0	0	0	0	0	2	1	0	1	0	0	4150
2	1	2	62	0	0	0	0	0	0	0	0	0	0	0	3	0	0	1	1	0	4168
2	1	2	48	0	0	0	0	0	0	0	0	0	0	0	2	0	0	1	0	0	4171
2	1	2	51	0	0	0	0	0	1	0	0	1	0	1	3	0	0	1	1	0	4171
2	1	2	59	0	0	0	0	0	0	0	0	0	0	0	2	0	0	2	0	0	4140
2	1	2	54	0	0	0	0	0	0	0	0	0	0	0	2	0	0	1	0	0	4056
2	1	2	72	0	0	0	0	0	0	0	0	0	0	1	2	0	1	2	1	0	4153
2	1	2	44	0	0	0	0	0	0	0	0	0	0	0	2	0	0	1	1	0	651
2	1	2	48	0	0	0	0	0	0	0	0	0	0	0	2	1	0	1	0	0	4159
2	1	2	46	0	0	0	0	0	0	0	0	0	0	0	1	1	0	2	1	0	4144
2	1	2	54	0	0	0	1	0	0	0	0	1	0	0	2	1	1	1	0	0	3842
2	1	2	64	0	0	0	1	0	1	0	1	0	0	0	3	0	0	1	1	0	4165
2	1	2	50	0	0	0	0	0	0	0	0	0	0	0	3	1	0	1	0	0	4150
2	1	2	59	0	0	0	0	0	0	0	0	0	0	0	3	0	0	1	1	0	4160
2	1	2	60	0	0	0	0	0	1	0	0	0	0	0	3	0	0	1	0	1	3212
2	1	2	41	0	0	0	0	0	0	0	0	0	0	0	2	0	0	1	0	0	4150
2	1	2	53	0	0	0	0	0	1	0	0	0	0	1	3	1	0	1	0	0	4121
2	1	2	65	0	0	0	0	0	0	0	0	0	0	1	2	0	0	2	1	0	4056
2	1	2	88	0	0	0	0	0	1	1	0	0	0	0		0	0	1	0	0	1593
2	1	2	73	0	0	0	1	0	0	0	1	1	0	0	2	0	0	1	0	0	605
2	1	2	70	0	0	0	1	0	1	0	1	0	0	0	2	0	0	1	1	1	893
2	1	2	55	0	0	0	0	0	0	0	0	0	0	0	1	0	0	1	0	1	3973
2	1	2	61	0	0	0	0	0	0	1	1	1	0	0	2	1	0	1	0	0	4152
2	1	2	96	0	0	0	0	0	0	0	0	0	0					1		0	1949
2	1	2	59	0	0	0	0	0	0	0	0	1	0	0	2	0	0	1	1	0	2075
2	1	2	33	0	0	0	0	0	0	0	0	0	0	0	1	0		1	0	0	4109
2	1	2	48	0	0	0	0	0	1	0	0	0	0	0	2	0	0	2	1	0	4109
2	1	2	52	0	0	0	0	0	1	0	0	0	0	1	2	0	0	1	1	0	4104
2	1	2	47	0	0	0	0	0	0	0	0	0	0	0	1	0	0	1	1	0	3396
2	1	2	73	0	0	0	0	0	1	0	1	1	0	0	1	0	0	1	0	0	4126
2	1	2	60	0	0	0	0	0	1	0	0	0	0	1	1	1	1	2	1	0	4126
2	1	2	56	0	0	0	0	0	1	0	0	0	0	0	3	1	0	2	0	1	698
2	1	2	75	0	0	0	0	0	1	0	0	1	0	0	1	0	0	1	0	0	4119
2	1	2	71	0	0	0	1	1	1	1	1	1	0	0		0	0	1	0	0	394
2	1	2	52	0	0	0	0	0	0	0	0	0	0	0	3	1	0	1	0	0	4104
2	1	2	63	0	0	0	0	0	0	0	0	0	0	0	1	1	0	1	0	0	4817
2	1	2	91	0	0	0	0	0	0	0	0	0	0	0	1	0	0	1	0	0	180
2	1	2	56	0	0	0	0	0	0	0	0	0	0	0	2	0	0	1	1	0	4126
2	1	2	48	0	0	0	0	0	0	0	0	0	0	0	2	1	0	1	0	0	4110
2	1	2	61	0	0	0	0	0	0	0	0	0	0		1	0	0	1	0	0	1208
2	1	2	54	0	0	0	0	0	0	0	0	0	0	0	2	0	1	2	0	0	4125
2	1	2	36	0	0	0	0	0	0	0	0	0	0	0	1	0	0	1	0	0	2335
2	1	2	41	0	0	0	0	0	0	0	0	0	0	0	2	0	0	2	1	0	4112
2	1	2	75	0	0	0	0	0	0	0	0	0	0	0	2	0	0	2	1	0	2566
2	1	2	55	0	0	0	0	0	0	0	1	0	0	0	1	0	0	2	0	0	4187
2	1	2	50	0	0	0	0	0	1	0	0	0	0	0	1	0	0	1	1	0	4109
2	1	2	41	0	0	0	0	0	0	0	0	0	0	0	3	0	0	1	0	0	4135
2	1	2	47	0	0	0	0	0	0	0	0	0	0	0	1	0	0	2	1	0	4123
2	1	2	49	0	0	0	0	0	0	0	0	0	0	0	3	0	0	2	0	0	951
2	1	2	46	0	0	0	0	0	0	0	0	0	0	0	1	0	0	1	0	0	4110
2	1	2	34	0	0	0	0	0	0	0	0	0	0	0	2	1	0	1	0	0	4122
2	1	2	58	0	0	0	1	0	1	0	0	0	0	0		0	0	2	1	0	4095
2	1	2	78	0	0	0	0	0	1	0	1	1	0	0	1	0	0	2	0	1	597
2	1	2	52	0	0	0	0	0	0	0	0	0	0	0	1	0	0	1	0	0	4101
2	1	2	73	0	0	0	0	0	0	0	0	1	0	0	3	0	0	2	1	0	436
2	1	2	47	0	0	0	0	0	0	0	0	0	0	0	1	0	0	2	0	0	4104
2	1	2	71	0	0	0	0	0	0	0	0	1	0	0	2	0	0	2	1	0	3767
2	1	2	83	0	0	0	0	0	0	0	0	0	0	0	2	0	0	1	1	0	4101
2	1	2	47	0	0	0	0	0	0	0	0	0	0	0	1	0	1	2	1	0	4103
2	1	2	47	0	0	0	0	0	0	0	0	0	0	0	3	1	0	2	0	0	4104
2	1	2	63	0	0	0	1	0	1	0	0	1	0	0	2	0	0	1	0	1	2360
2	1	2	62	0	0	0	0	0	1	0	1	1	0	1	1	0	0	1	0	0	4096
2	1	2	60	0	0	0	0	0	0	0	0	0	0	0	3	0	0	1	0	0	4101
2	1	2	67	0	0	0	0	0	1	0	1	1	0	0	2	0	0	1	0	0	1940
2	1	2	47	0	0	0	0	0	0	0	0	0	0	0	1	1	1	2	1	0	4091
2	1	2	59	0	0	0	1	0	0	0	0	0	0	0	3	0	0	2	0	0	4084
2	1	2	53	0	0	0	0	0	1	0	0	0	0	0	2	0	0	2	0	0	4132
2	1	2	50	0	0	0	0	0	0	0	0	0	0	0	1	1	0	1	0	0	4090
2	1	2	46	0	0	0	0	0	0	0	0	0	0	0	1	0	0	1	0	0	3238
2	1	2	39	0	0	0	0	0	0	0	0	0	0	0	3	1	1	1	0	0	1022
2	1	2	57	0	0	0	0	0	0	1	0	1	0	0	3	1	0	1	0	0	1132
2	1	2	41	0	0	0	0	0	0	0	0	0	0	0	2	0	0	1	0	0	4374
2	1	2	87	0	0	0	0	0	0	0	0	0	0	0		0	0	1	0	0	1404
2	1	2	46	0	0	0	0	0	0	0	0	0	0	1	2	0	0	2	0	0	4294
2	1	2	73	0	0	0	0	0	0	0	0	0	0	0		0	0	1	0	0	3336
2	1	2	49	0	0	0	0	0	0	0	0	0	0	0	2	1	0	2	0	0	4077
2	1	2	50	0	0	0	0	0	0	0	0	0	0	0	3	0	0	1	0	0	4068
2	1	2	58	0	0	0	0	0	0	0	0	0	0	1	3	1	0	2	1	0	4059
2	1	2	40	0	0	0	0	0	0	0	0	0	0	0	1	1	0	1	0	0	4417
2	1	2	70	0	0	0	0	0	1	0	0	1	0	0	2	0	0	2	0	0	4077
2	1	2	60	0	0	0	1	0	1	0	1	1	0	0	2	0	0	1	0	0	4052
2	1	2	67	0	0	0	0	0	1	0	0	0	0	0	3	0	0	1	0	1	2535
2	1	2	76	0	0	0	0	0	1	0	1	1	0	1	1	0	0	2	0	0	4070
2	1	2	46	0	0	0	0	0	0	0	0	0	0	0	1	0	0	2	0	0	4070
2	1	2	45	0	0	0	0	0	0	0	0	0	0	0	1	1	0	1	1	0	4052
2	1	2	68	0	0	0	0	0	0	0	0	1	0	0	3	0	0	2	1	0	1198
2	1	2	53	0	0	0	0	0	0	0	0	0	0	0	3	1	0	1	0	1	3479
2	1	2	63	0	0	0	0	0	0	0	0	0	0	0		1	0	1	0	0	3977
2	1	2	64	0	0	0	0	0	1	0	0	1	0	0	1	0	0	1	0	0	1218
2	1	2	42	0	0	0	0	0	0	0	0	0	0	0	1	1	0	1	1	0	4077
2	1	2	46	0	0	0	0	0	0	0	0	0	0	0	1	0	0	2	1	0	4081
2	1	2	70	0	0	0	0	0	1	1	0	0	0	0	3	0	0	2	0	0	4077
2	1	2	44	0	0	0	0	0	0	0	0	0	0	0	3	1	0	1	0	0	4052
2	1	2	74	0	0	0	0	0	1	0	0	1	0	0		0	0	2	0	1	734
2	1	2	59	0	0	0	0	0	0	0	0	0	0	0	1	1	0	1	1	0	4072
2	1	2	33	0	0	0	0	0	0	0	0	0	0	0	1	0	0	2	1	0	4052
2	1	2	53	0	0	0	0	0	0	0	0	0	0	0	1	0	0	1	0	0	4069
2	1	2	46	0	0	0	0	0	0	0	0	0	0	0	2	0	0	1	0	0	4072
2	1	2	48	0	0	0	0	0	0	0	0	0	0	0	2	1	1	2	1	0	4069
2	1	2	55	0	0	0	0	0	1	0	1	0	0	0	1	1	0	2	0	0	4084
2	1	2	58	0	0	0	0	0	1	0	0	1	0	0	2	0	0	2	0	0	3841
2	1	2	59	0	0	0	0	0	0	0	0	0	0	0	2	0	0	1	1	0	4052
2	1	2	41	0	0	0	0	0	0	0	0	0	0	0	2	0	0	2	0	0	2149
2	1	2	65	0	0	0	0	0	1	0	1	0	0	0	3	0	0	2	1	0	4074
2	1	2	79	0	0	0	1	0	1	1	1	0	0	0	3	0	0	2	0	0	238
2	1	2	64	0	0	0	0	0	0	0	0	0	0	0	1	1	1	1	0	1	1622
2	1	2	53	0	0	0	0	0	1	0	0	0	0	0	2	1	1	2	0	0	4061
2	1	2	42	0	0	0	0	0	0	0	0	0	0	0	1	0	0	2	1	0	4059
2	1	2	70	0	0	0	0	0	0	0	0	1	0	0	2	0	0	1	1	0	4062
2	1	2	70	0	0	0	0	0	0	0	1	1	0	1	1	1	0	2	1	1	2332
2	1	2	80	0	0	0	0	0	1	0	0	0	0	0	2	0	0	1	1	0	4075
2	1	2	57	0	0	0	0	0	1	0	1	1	0	0	1	0	0	2	1	0	4053
2	1	2	65	0	0	0	0	0	0	0	0	0	0	0	2	0	0	1	0	0	4049
2	1	2	66	0	0	0	0	0	1	0	0	0	0	0	2	0	0	2	1	0	4084
2	1	2	73	0	0	0	0	0	1	1	1	1	0	0	1	0	0	1	0	0	4055
2	1	2	75	0	0	0	0	0	1	0	0	0	0	0	1	0	0	1	0	1	2596
2	1	2	65	0	0	0	0	0	0	0	0	0	0	1	3	0	0	1	1	0	4059
2	1	2	57	0	0	0	0	0	1	1	0	1	0	0	3	0	0	1	0	0	4046
2	1	2	83	0	0	0	0	0	1	0	1	0	0	0	1	1	0	1	0	0	523
2	1	2	37	0	0	0	0	0	0	0	0	0	0	0	1	0	0	2	1	0	4068
2	1	2	43	0	0	0	0	0	0	0	0	0	0	0	2	0	0	1	0	0	374
2	1	2	69	0	0	0	0	0	1	0	1	1	0	1	3	0	0	1	0	0	4073
2	1	2	63	0	0	0	1	0	1	1	1	1	0	0	3	1	0	2	1	0	1783
2	1	2	75	0	0	0	0	0	1	0	0	0	0	0	3	0	0	2	0	0	4040
2	1	2	69	0	0	0	0	0	1	0	1	0	0	0	1	0	0	2	1	0	4033
2	1	2	52	0	0	0	1	0	1	0	0	1	0	0	1	0	0	2	1	0	4030
2	1	2	78	0	0	0	0	0	0	0	1	1	0	0	1	0	1	2	1	0	4028
2	1	2	41	0	0	0	0	0	0	0	0	0	0	0		1	0	2	1	0	4020
2	1	2	68	0	0	0	1	1	1	0	0	0	0	0	3	0	0	1	0	0	4046
2	1	2	51	0	0	0	0	0	0	0	0	0	0	0	3	0	0	1	1	0	2517
2	1	2	45	0	0	0	0	0	0	0	0	0	0	0	2	1	0	1	0	0	4035
2	1	2	49	0	0	0	0	0	0	0	0	0	0	0	2	0	0	2	0	0	4041
2	1	2	52	0	0	0	0	0	0	0	0	0	0	0	2	0	0	1	0	0	3957
2	1	2	72	0	0	0	0	0	0	0	1	0	0	1	1	1	0	2	1	0	4023
2	1	2	39	0	0	0	0	0	0	0	0	0	0	0	2	0	0	2	1	0	4250
2	1	2	57	0	0	0	0	0	0	0	0	1	0	0	2	1	1	2	0	0	4053
2	1	2	48	0	0	0	0	0	0	0	0	0	0	0	2	1	0	1	0	0	4027
2	1	2	63	0	0	0	0	0	0	0	0	0	0	0	1	0	1	2	1	0	4010
2	1	2	67	0	0	0	0	0	1	0	1	0	0	0	2	1	0	2	0	0	4017
2	1	2	76	0	0	0	1	0	1	1	1	1	0	0	2	0	0	1	0	0	1883
2	1	2	43	0	0	0	0	0	0	0	0	0	0	0	1	1	0	1	0	0	4020
2	1	2	50	0	0	0	0	0	0	0	0	0	0	0	1	1	0	2	0	0	3993
2	1	2	42	0	0	0	0	0	0	0	0	0	0	0	1	0	0	2	1	0	4038
2	1	2	83	0	0	0	0	0	1	0	0	1	0	0	2	0	0	1	0	0	721
2	1	2	65	0	0	0	0	0	0	0	0	0	0	0	1	0	0	1	0	0	4007
2	1	2	46	0	0	0	0	0	0	0	0	0	0	0	1	1	1	2	1	0	4006
2	1	2	57	0	0	0	0	0	0	0	0	0	0	0	2	0	0	2	1	0	4000
2	1	2	62	0	0	0	0	0	0	0	1	0	0	1	1	0	0	2	1	0	4046
2	1	2	68	0	0	0	0	0	0	0	0	1	0	0	1	0	0	1	0	0	2982
2	1	2	54	0	0	0	1	0	0	0	0	0	0	0	3	0	0	1	0	0	4007
2	1	2	50	0	0	0	0	0	0	0	0	0	0	0	2	1	0	2	1	0	4010
2	1	2	72	0	0	0	1	0	1	0	0	1	0	0	3	0	0	1	0	1	1982
2	1	2	91	0	0	0	0	0	1	0	1	0	0	0		1	1	1	0	0	4066
2	1	2	72	0	0	0	1	0	1	0	0	0	0	0	2	0	1	2	1	0	4003
2	1	2	54	0	0	0	0	0	0	0	0	0	0	0	1	0	0	2	1	0	4006
2	1	2	67	0	0	0	0	0	0	0	1	0	0	1	2	0	1	1	1	0	4003
2	1	2	67	0	0	0	0	0	1	0	0	0	0	0	3	0	0	1	1	0	4040
2	1	2	61	0	0	0	0	0	0	0	0	0	0	0	2	0	0	2	0	0	4003
2	1	2	47	0	0	0	0	0	0	0	0	0	0	0	1	0	0	2	1	0	4000
2	1	2	59	0	0	0	0	0	1	0	0	0	0	0	1	0	0	1	0	0	3996
2	1	2	65	0	0	0	0	0	0	0	0	0	0	0	3	1	0	1	0	0	2401
2	1	2	62	0	0	0	0	0	0	0	0	0	0	1	1	0	0	2	1	0	4039
2	1	2	55	0	0	0	0	0	0	0	0	0	0	0	3	0	0	2	0	0	2866
2	1	2	75	0	0	0	1	0	1	0	0	1	0	0	2	0	0	1	1	0	4201
2	1	2	73	0	0	0	1	0	0	0	1	1	0	0		0	0	1	0	0	3990
2	1	2	67	0	0	0	0	0	1	0	0	0	0	0	2	0	0	2	1	0	3990
2	1	2	52	0	0	0	0	0	0	0	0	0	0	0	3	0	0	1	0	0	457
2	1	2	68	0	0	0	0	0	0	0	0	0	0	0	1	0	0	1	1	0	3972
2	1	2	44	0	0	0	0	0	0	0	0	0	0	0	1	1	0	2	1	0	3999
2	1	2	62	0	0	0	0	0	0	0	0	1	0	1	2	0	1	1	1	0	3967
2	1	2	75	0	0	0	0	0	1	0	1	1	0	0	3	0	0	1	0	0	3644
2	1	2	48	0	0	0	0	0	0	0	0	0	0		1	0	0	2	0	0	3995
2	1	2	49	0	0	0	0	0	0	0	0	0	0	0	3	0	0	2	0	0	3978
2	1	2	38	0	0	0	0	0	0	0	0	0	0	0	3	0	0	2	0	0	764
2	1	2	70	0	0	0	0	0	0	0	0	0	0	0	2	0	0	2	0	0	1894
2	1	2	48	0	0	0	0	0	0	0	0	0	0	0	3	0	0	1	0	0	3969
2	1	2	78	0	0	0	0	0	0	0	0	0	0	0	1	0	1	1	0	0	375
2	1	2	72	0	0	0	0	0	1	0	0	1	0	0		0	1	1	0	0	2713
2	1	2	55	0	0	0	0	0	1	0	1	0	0	0	2	0	0	2	1	0	4010
2	1	2	46	0	0	0	0	0	0	0	0	0	0	0	3	0	1	1	1	0	811
2	1	2	45	0	0	0	0	0	1	0	0	0	0	0	2	0	0	1	0	0	2680
2	1	2	64	0	0	0	0	0	1	0	1	1	0	0		1	0	1	0	0	1137
2	1	2	57	0	0	0	0	0	1	0	1	0	0	1	1	0	1	2	1	0	3996
2	1	2	43	0	0	0	0	0	0	0	0	0	0	0	2	0	0	1	1	0	3757
2	1	2	46	0	0	0	0	0	0	0	0	0	0	0	1	1	0	1	1	0	3978
2	1	2	71	0	0	0	0	0	0	0	0	0	0	0	3	0	0	2	0	0	1224
2	1	2	75	0	0	0	1	0	1	1	1	1	0	0	2	1	0	1	0	0	3386
2	1	2	71	0	0	0	0	0	0	0	0	0	0	0		0	1	1	0	0	4055
2	1	2	48	0	0	0	0	0	0	0	0	0	0		1	0	0	2	0	0	1610
2	1	2	52	0	0	0	0	0	0	0	0	1	0	0	2	0	0	1	0	0	1408
2	1	2	44	0	0	0	0	0	1	0	0	0	0	1	1	0	0	2	1	0	3948
2	1	2	69	0	0	0	1	0	0	0	0	1	0	0	2	1	0	2	1	0	4033
2	1	2	54	0	0	0	0	0	0	0	0	0	0	1	3	0	1	2	0	0	3955
2	1	2	87	0	0	0	1	0	1	1	1	0	0	0	1	0	0	1	0	0	2740
2	1	2	68	0	0	0	0	0	0	0	0	0	0	0	3	0	0	2	0	0	3743
2	1	2	62	0	0	0	0	0	0	0	0	1	0	1	1	1	1	2	1	0	3955
2	1	2	53	0	0	0	0	0	1	0	1	0	0	0	3	1	0	1	0	0	3956
2	1	2	44	0	0	0	0	0	0	0	0	0	0	0	1	0	0	2	0	0	3956
2	1	2	49	0	0	0	0	0	0	0	0	0	0	0	3	0	0	1	0	0	3956
2	1	2	34	0	0	0	0	0	0	0	0	0	0	0	3	1	0	1	1	0	3718
2	1	2	39	0	0	0	0	0	0	0	0	0	0	0		0	1	1	1	0	1131
2	1	2	81	0	0	0	0	0	1	0	0	0	0	0	2	0	0	1	0	0	3130
2	1	2	80	0	0	0	0	0	0	0	0	0	0	0	2	0	0	2	0	0	3955
2	1	2	76	0	0	0	0	0	1	1	1	1	0	0	2	1	1	2	1	0	2406
2	1	2	68	0	0	0	0	0	1	0	0	1	0	0	1	0	0	2	0	0	3942
2	1	2	64	0	0	0	0	0	1	0	0	1	0	0	3	0	0	1	0	0	3942
2	1	2	49	0	0	0	0	0	0	0	0	0	0	0	3	0	0	2	1	0	3992
2	1	2	34	0	0	0	0	0	0	0	0	0	0	0	3	0	0	1	0	0	4020
2	1	2	46	0	0	0	1	1	1	1	0	0	0	0	3	0	1	1	0	0	2194
2	1	2	41	0	0	0	0	0	0	0	0	0	0	0	1	0	0	1	0	0	3977
2	1	2	54	0	0	0	0	0	0	0	0	1	0	1	2	0	0	1	1	0	3968
2	1	2	55	0	0	0	0	0	0	0	0	0	0	0	2	0	0	2	1	0	4642
2	1	2	70	0	0	0	0	0	0	0	0	0	0	0	1	0	0	1	0	0	1681
2	1	2	44	0	0	0	0	0	1	0	0	1	0	0	1	0	0	2	1	0	4966
2	1	2	69	0	0	0	0	0	1	0	0	0	0	0	3	0	0	2	1	0	3937
2	1	2	58	0	0	0	0	0	1	0	0	0	0	0	2	0	0	2	1	0	3942
2	1	2	53	0	0	0	0	0	1	0	1	1	0	0	3	0	0	1	0	0	3939
2	1	2	64	0	0	0	0	0	0	0	1	1	0	0	2	0	0	1	0	0	3930
2	1	2	36	0	0	0	0	0	0	0	0	0	0	0	3	0	0	1	0	0	845
2	1	2	44	0	0	0	0	0	1	0	0	0	0	0	3	0	0	1	0	0	601
2	1	2	66	0	0	0	0	0	1	0	1	0	0	0	3	0	0	1	1	0	3923
2	1	2	63	0	0	0	0	0	0	0	0	1	0	0	3	0	0	2	0	0	3934
2	1	2	52	0	0	0	0	0	0	0	0	0	0	0	1	0	1	1	1	0	3915
2	1	2	58	0	0	0	0	0	1	0	1	1	0	1	3	0	0	2	0	0	1635
2	1	2	49	0	0	0	0	0	0	0	0	0	0	0	1	0	1	2	0	0	3974
2	1	2	67	0	0	0	1	0	1	0	1	1	0	0	3	0	0	2	0	0	4126
2	1	2	38	0	0	0	0	0	0	0	0	0	0	0	1	1	0	1	0	0	3929
2	1	2	52	0	0	0	1	0	1	0	1	1	0	0	3	1	0	2	0	0	3916
2	1	2	83	0	0	0	0	0	1	0	0	1	0	0		0	0	1	0	0	1903
2	1	2	71	0	0	0	0	0	1	1	1	1	1	1	1	1	0		1	0	520
2	1	2	92	0	0	0	0	0	1	0	1	0	0	0	1	0	0	1	0	0	2038
2	1	2	74	0	0	0	0	0	0	0	0	1	1	0	3	0	0	2	0	1	1894
2	1	2	58	0	0	0	0	0	0	0	0	0	0	0	3	0	0	2	0	0	4003
2	1	2	44	0	0	0	0	0	0	0	0	0	0	0	1		1	1	0	0	3929
2	1	2	43	0	0	0	0	0	0	0	0	0	0	0	3	0	0	1	0	0	3927
2	1	2	35	0	0	0	0	0	0	0	0	0	0	0	3	0	0	2	0	0	2941
2	1	2	33	0	0	0	0	0	0	0	0	0	0	0	1		0	1	0	0	2166
2	1	2	46	0	0	0	0	0	0	0	0	0	0	0	1	0	0	2	1	0	3969
2	1	2	43	0	0	0	0	0	0	0	0	0	0	0	1	1	0	1	1	0	3961
2	1	2	62	0	0	0	0	0	0	0	0	0	0	0	1	1	1	1	1	0	3922
2	1	2	49	0	0	0	0	0	0	0	0	0	0	0	3	0	0	2	0	0	4126
2	1	2	40	0	0	0	0	0	0	0	0	0	0	0	3	0	0	2	1	0	3912
2	1	2	79	0	0	0	0	0	1	0	0	0	0	0		0	0	1	0	0	3720
2	1	2	36	0	0	0	0	0	0	0	0	0	0	0	1	0	0	1	0	0	3917
2	1	2	70	0	0	0	0	0	0	0	0	0	0	1	2	1	0	2	1	0	3914
2	1	2	37	0	0	0	0	0	0	0	0	0	0	0	2	0	0	2	0	0	3603
2	1	2	61	0	0	0	0	0	1	1	0	1	0	1	2	1	0	2	1	0	94
2	1	2	73	0	0	0	0	0	1	1	1	1	0	0	2	0	0	2	0	1	3422
2	1	2	70	0	0	0	0	0	0	0	0	1	0	0	3	0	0	2	0	0	837
2	1	2	64	0	0	0	0	0	0	0	0	0	0	0	2	0	0	1	1	0	3926
2	1	2	63	0	0	0	0	0	1	0	0	0	0	0	1	0	0	2	1	0	3927
2	1	2	60	0	0	0	0	0	0	0	0	0	0	1	3	0	0	1	0	0	3895
2	1	2	63	0	0	0	0	0	0	0	0	0	0	1		1	0	1	1	0	3895
2	1	2	57	0	0	0	0	0	0	0	0	0	0	0	1	1	0	1	1	0	3920
2	1	2	42	0	0	0	0	0	0	0	0	0	0	0	2	0	0	2	1	0	3894
2	1	2	69	0	0	0	0	0	1	1	0	1	0	0	3	0	0	1	0	0	3888
2	1	2	41	0	0	0	0	0	0	0	0	0	0	0	1	1	0	1	1	1	1899
2	1	2	46	0	0	0	0	0	0	0	0	1	0	0	2	0	0		0	0	3898
2	1	2	74	0	0	0	0	0	0	0	0	0	0	0	1	0	1	1	1	0	3888
2	1	2	53	0	0	0	0	0	1	0	0	0	0	0	2	0	0	1	0	0	3888
2	1	2	65	0	0	0	0	0	0	0	0	0	0	0	2	0	0	2	0	1	3585
2	1	2	42	0	0	0	0	0	0	0	0	0	0	0	1	1	0	1	1	0	1864
2	1	2	54	0	0	0	0	0	0	0	0	0	0	0	1	1	1	2	1	0	3856
2	1	2	50	0	0	0	0	0	0	0	1	1	0	0	3	0	0	2	1	0	3895
2	1	2	57	0	0	0	0	0	1	0	0	0	0	0	3	0	0	2	1	0	3892
2	1	2	51	0	0	0	0	0	0	0	0	0	0	0	1	0	0	2	1	0	2199
2	1	2	68	0	0	0	0	0	0	0	0	0	0	0	3	0	0	1	0	1	3443
2	1	2	49	0	0	0	0	0	0	0	0	0	0	0	1	1	0	1	0	0	3898
2	1	2	50	0	0	0	0	0	0	0	0	0	0	0	1	0	0	1	0	0	3909
2	1	2	61	0	0	0	0	0	1	0	1	1	0	0	3	0	0	1	0	0	3886
2	1	2	51	0	0	0	0	0	0	0	0	0	0	0	1	0	0	2	1	0	3908
2	1	2	65	0	0	0	1	0	1	0	0	0	0	1	3	1	1	1	1	0	1067
2	1	2	73	0	0	0	0	0	1	0	0	1	0	0	2	0	1	1	0	0	3886
2	1	2	53	0	0	0	0	0	0	0	0	0	0	0	2	0	1	1	0	0	4109
2	1	2	70	0	0	0	0	0	0	0	0	1	0	0	2	0	0	2	1	1	2151
2	1	2	38	0	0	0	0	0	0	0	0	0	0	0	1	0	0	1	0	0	4004
2	1	2	54	0	0	0	0	0	0	0	0	0	0	0	1	0	0	2	1	0	521
2	1	2	51	0	0	0	0	0	0	0	0	0	0	0	3	0	0	1	0	0	2093
2	1	2	50	0	0	0	0	0	0	0	0	0	0	0	1	0	0	1	1	0	175
2	1	2	59	0	0	0	0	0	0	0	0	1	0	0	3	0	1	1	1	0	3899
2	1	2	42	0	0	0	0	0	0	0	0	0	0	0	1	0	0	2	1	0	3936
2	1	2	45	0	0	0	0	0	0	0	0	0	0	0	2	1	1	2	1	0	3871
2	1	2	67	0	0	0	0	0	0	0	0	1	0	0	2	1	0	1	1	0	3089
2	1	2	86	0	0	0	0	0	1	0	1	0	0	0	1	0	0	2	1	0	2545
2	1	2	60	0	0	0	0	0	0	0	1	1	0	0	1	1	0	1	0	0	3878
2	1	2	75	0	0	0	1	0	1	0	0	0	0	1		0	0	1	0	0	3856
2	1	2	51	0	0	0	0	0	0	0	0	0	0	0	1	0	0	2	1	0	3881
2	1	2	66	0	0	0	0	0	1	0	0	1	0	0	3	0	0	2	0	0	3872
2	1	2	55	0	0	0	0	0	0	0	0	0	0	0	2	0	0	1	1	0	3856
2	1	2	50	0	0	0	0	0	0	0	0	0	0	0		0	0	1	1	0	3922
2	1	2	59	0	0	0	0	0	0	0	0	0	0	0	2	0	0	2	1	0	3853
2	1	2	61	0	0	0	1	0	0	0	0	1	0	0	3	0	0	1	1	0	3849
2	1	2	80	0	0	0	0	0	0	1	1	1	0	0	2	1	0	1	0	0	1235
2	1	2	71	0	0	0	1	0	0	0	0	0	0	0	2	0	0	1	0	0	3860
2	1	2	75	0	0	0	1	0	1	1	0	1	0	0	2	0	0	1	0	0	2145
2	1	2	84	0	0	0	0	0	1	1	1	1	0	0	2	1	0	2	1	1	1822
2	1	2	45	0	0	0	0	0	0	0	0	0	0	0	1	0	0	2	1	0	3859
2	1	2	60	0	0	0	0	0	1	0	0	1	0	0	2	0	0	2	1	0	3846
2	1	2	83	0	0	0	0	0	1	0	0	0	0	0	3	0	0	1	1	0	1160
2	1	2	47	0	0	0	0	0	0	0	0	0	0	0	2	0	0	2	0	0	3864
2	1	2	66	0	0	0	0	0	1	0	0	0	0	0	1	0	0	1	1	0	3844
2	1	2	70	0	0	0	1	0	1	0	0	1	0	0	2	0	0	1	1	0	1536
2	1	2	52	0	0	0	1	0	0	0	0	0	0	0	3	1	0	1	0	0	1791
2	1	2	59	0	0	0	0	0	0	0	0	0	0	1	3	1	0	2	1	0	3876
2	1	2	71	0	0	0	0	0	0	0	0	0	0	0	1	0	0	2	1	0	3864
2	1	2	51	0	0	0	0	0	0	0	0	1	0	0	2	0	1	1	1	0	3839
2	1	2	56	0	0	0	1	0	1	0	0	0	0	0	3	1	1	2	1	0	3839
2	1	2	38	0	0	0	0	0	0	0	0	0	0					1		0	3958
2	1	2	46	0	0	0	0	0	0	0	0	0	0	0	2	1	0	1	1	0	3835
2	1	2	73	0	0	0	0	0	1	1	0	0	0	1	2	0	0	1	1	0	3852
2	1	2	70	0	0	0	1	1	1	1	1	1	1	0	3	1	0	1	0	0	799
2	1	2	68	0	0	0	1	0	0	0	0	0	0	0	1	0	0	1	0	0	3852
2	1	2	75	0	0	0	0	0	0	0	0	0	0	0	2	0	0	2	0	0	3852
2	1	2	54	0	0	0	1	0	1	0	0	1	0	0	1	0	0	1	1	0	3829
2	1	2	69	0	0	0	1	0	1	0	0	1	0	1	3	0	1	1	0	0	1475
2	1	2	52	0	0	0	1	0	1	0	0	1	0	0	3	0	0	2	0	0	3853
2	1	2	56	0	0	0	1	0	0	0	0	1	0	0	3	0	0	2	0	0	3851
2	1	2	44	0	0	0	0	0	0	0	0	0	0	0	1	1	0	2	0	0	3823
2	1	2	64	0	0	0	1	0	0	0	1	1	0	0	2	0	0	1	0	0	2751
2	1	2	61	0	0	0	0	0	1	0	1	1	0	0	3	0	0	1	1	0	3823
2	1	2	32	0	0	0	0	0	0	0	0	0	0	0	1	0	1	1	0	0	3850
2	1	2	42	0	0	0	0	0	1	0	0	0	0	0	2	0	0	1	0	0	3823
2	1	2	60	0	0	0	0	0	0	0	0	0	0	1		0	0	2	1	0	2499
2	1	2	71	0	0	0	0	0	0	0	0	0	0	0		1	0	1	0	0	1873
2	1	2	61	0	0	0	0	0	0	0	1	1	0	0	3	0	1	1	1	0	3823
2	1	2	45	0	0	0	0	0	0	0	0	0	0	0	1	1	0	2	1	0	3849
2	1	2	80	0	0	0	0	0	1	1	0	1	0	0	2	1	0	1	0	0	3858
2	1	2	68	0	0	0	0	0	1	1	1	1	0	0	1	1	0	1	0	0	2232
2	1	2	67	0	0	0	1	0	1	0	0	0	0	0	3	0	0	1	0	0	2469
2	1	2	55	0	0	0	0	0	0	0	0	0	0		1	0	1	2	1	0	3818
2	1	2	62	0	0	0	1	0	1	0	1	0	0	1	3	1	0	1	1	0	3829
2	1	2	47	0	0	0	0	0	0	0	0	0	0	0	1	0	0	1	1	0	5304
2	1	2	72	0	0	0	0	0	0	0	1	0	0	0	3	0	0	2	0	0	3839
2	1	2	43	0	0	0	0	0	0	0	0	0	0	0	3	0	0	1	0	0	1380
2	1	2	44	0	0	0	0	0	0	0	0	0	0	0	2	0	0	1	0	0	3870
2	1	2	59	0	0	0	0	0	1	0	1	1	0	1	1	0	0	1	1	0	3843
2	1	2	60	0	0	0	0	0	0	1	0	0	0	0	2	0	0	1	1	0	3811
2	1	2	61	0	0	0	0	0	1	0	0	1	0	0	3	0	1	1	0	0	3811
2	1	2	60	0	0	0	0	0	1	0	0	1	0	0	3	1	0	1	1	0	3811
2	1	2	44	0	0	0	0	0	0	0	0	0	0	0	1	0	0	2	0	0	3811
2	1	2	68	0	0	0	0	0	0	0	0	0	0	1	1	0	0	1	1	0	3825
2	1	2	61	0	0	0	0	0	0	0	0	0	0	0	2	0	0	2	0	0	3811
2	1	2	70	0	0	0	0	0	1	0	1	1	0	0	3	1	0	1	1	0	3811
2	1	2	57	0	0	0	0	0	0	0	0	1	0	0	2	0	0	1	1	0	3811
2	1	2	67	0	0	0	0	0	1	0	0	0	0	1	1	0	0	1	1	0	3811
2	1	2	57	0	0	0	0	0	0	0	0	0	0	0	1	1	0	2	1	0	3838
2	1	2	55	0	0	0	0	0	0	0	0	0	0	0	1	1	0	2	1	0	142
2	1	2	76	0	0	0	1	0	1	1	1	1	0	0		0	0	1	0	0	3816
2	1	2	76	0	0	0	0	0	0	0	0	1	0	0	2	0	1	2	1	0	3859
2	1	2	54	0	0	0	1	0	1	0	0	1	0	0	3	1	0	2	1	0	3825
2	1	2	78	0	0	0	1	0	1	0	0	0	0	0	3	0	0	1	0	0	3817
2	1	2	64	0	0	0	0	0	1	0	0	0	0	0	3	1	0	2	0	0	3804
2	1	2	51	0	0	0	1	0	1	0	1	1	0	0	3	0	0	1	0	1	2543
2	1	2	46	0	0	0	0	0	0	0	0	0	0	0	2	0	0	1	0	0	3811
2	1	2	59	0	0	0	0	0	1	0	0	1	0	1	2	0	0	2	0	0	3797
2	1	2	37	0	0	0	0	0	0	0	0	0	0	0	1	0	0	2	0	0	1151
2	1	2	66	0	0	0	0	0	0	0	0	0	0	1	1	0	1	1	1	0	3800
2	1	2	38	0	0	0	0	0	0	0	0	0	0	0	3	0	0	1	0	0	3790
2	1	2	37	0	0	0	0	0	0	0	0	0	0	0	2	0	0	1	0	0	3795
2	1	2	35	0	0	0	0	0	0	0	0	0	0	0	1	0	0	1	0	0	3769
2	1	2	37	0	0	0	0	0	0	0	0	0	0	0	3	0	0	1	0	0	2179
2	1	2	70	0	0	0	0	0	0	0	0	0	0	0	3	1	1	2	1	0	4397
2	1	2	60	0	0	0	0	0	0	0	0	0	0	0	2	0	0	2	0	0	3769
2	1	2	61	0	0	0	1	0	0	0	0	0	0	0	3	1	0	2	0	0	2918
2	1	2	54	0	0	0	0	0	1	0	0	0	0	0	2	0	0	2	1	0	3803
2	1	2	49	0	0	0	0	0	0	0	0	0	0	0	3	0	0	2	1	0	3817
2	1	2	53	0	0	0	1	0	0	0	1	0	0	0	1	1	0	2	1	0	3814
2	1	2	59	0	0	0	0	0	0	0	0	1	0	0	3	1	0	1	1	0	3829
2	1	2	44	0	0	0	0	0	0	0	0	0	0	0	2	0	1	2	1	0	3829
2	1	2	86	0	0	0	0	0	0	0	1	0	0	0	2	0	1	1	0	1	178
2	1	2	71	0	0	0	0	0	1	1	1	1	0	0	3	0	0	2	0	0	3769
2	1	2	56	0	0	0	0	0	0	0	1	0	0	0	1	0	1	2	1	0	3799
2	1	2	40	0	0	0	0	0	0	0	0	0	0	0	1	0	0	2	1	0	3804
2	1	2	46	0	0	0	0	0	0	0	0	0	0	0	1	0	0	2	0	0	3769
2	1	2	53	0	0	0	0	0	0	0	0	0	0	0	3	1	0	2	1	1	478
2	1	2	50	0	0	0	0	0	0	0	0	0	0		2	1	0	2	1	0	3769
2	1	2	51	0	0	0	0	0	0	0	0	1	0	0	3	1	0	2	0	0	3796
2	1	2	72	0	0	0	0	0	0	0	1	0	0	0	2	1	0	1	1	0	3796
2	1	2	69	0	0	0	0	0	0	0	0	0	0	0	2	0	0	2	1	0	3796
2	1	2	65	0	0	0	0	0	0	0	1	1	0	0	2	1	0	2	1	0	3849
2	1	2	44	0	0	0	0	0	0	0	0	0	0			0	1	2	0	0	3821
2	1	2	68	0	0	0	0	0	0	0	1	1	0	1	1	1	1	2	1	0	3807
2	1	2	37	0	0	0	0	0	0	0	0	0	0	0	2	0	1	2	0	0	3796
2	1	2	81	0	0	0	0	0	0	1	0	0	1	0	1	0	0	2	0	0	1151
2	1	2	76	0	0	0	0	0	1	0	1	1	0	0	3	1	0	1	1	0	1029
2	1	2	62	0	0	0	0	0	0	0	0	0	0	1	1	0	1	2	1	0	3800
2	1	2	53	0	0	0	0	0	0	0	0	0	0	0	1	0	0	1	0	0	3901
2	1	2	49	0	0	0	0	0	0	0	0	0	0	0	2	1	0	1	0	0	3779
2	1	2	67	0	0	0	0	0	1	0	0	1	0	0	1	0	0	1	0	0	3786
2	1	2	66	0	0	0	0	0	0	0	0	0	0	1	3	0	0	2	1	0	3804
2	1	2	74	0	0	0	0	0	0	0	0	0	0	0	2	0	0	1	0	1	1766
2	1	2	53	0	0	0	0	0	1	0	0	0	0	0	2	0	0	2	0	0	1885
2	1	2	83	0	0	0	0	1	0	0	0	0	0	0	1	0	1	1	0	0	2095
2	1	2	40	0	0	0	0	0	0	0	0	0	0	0	1	0	0	2	0	0	2618
2	1	2	72	0	0	0	0	0	1	0	0	1	0	0	2	0	0	1	0	0	2790
2	1	2	72	0	0	0	0	0	1	0	0	1	0	0	3	0	0	1	0	0	3779
2	1	2	71	0	0	0	0	0	1	1	1	1	0	0	2	0	1	1	1	0	3755
2	1	2	50	0	0	0	0	0	0	0	0	0	0	0	2	1	0	2	1	0	4039
2	1	2	54	0	0	0	0	0	0	0	0	0	0	1	1	0	0	1	1	0	3765
2	1	2	51	0	0	0	0	0	0	0	0	0	0	0	1	0	1	1	0	0	3765
2	1	2	53	0	0	0	0	0	1	0	0	1	0					1		0	3748
2	1	2	53	0	0	0	0	0	0	0	0	0	0	0	2	0	0	2	1	0	3775
2	1	2	73	0	0	0	0	0	0	0	1	0	0	0	2	1	0	1	1	0	3779
2	1	2	69	0	0	0	0	0	1	0	0	0	0	0	2	0	0	2	0	0	3779
2	1	2	52	0	0	0	0	0	0	0	0	0	0	0	1	1	0	2	1	0	3877
2	1	2	48	0	0	0	0	0	0	0	0	0	0	0	1	0	0	2	1	0	3730
2	1	2	62	0	0	0	0	0	0	0	0	0	0	0	3	0	0	1	0	0	3758
2	1	2	58	0	0	0	0	0	1	0	1	1	0	0	2	0	0	2	0	0	2185
2	1	2	58	0	0	0	0	0	0	0	0	0	0	0	3	0	0	1	0	0	1158
2	1	2	78	0	0	0	1	1	1	1	0	0	0	0	2	0	0	1	0	0	730
2	1	2	53	0	0	0	0	0	0	0	0	0	0	0	1	0	0	2	1	0	3753
2	1	2	47	0	0	0	0	0	0	0	0	0	0	0	3	0	0	2	1	0	1517
2	1	2	68	0	0	0	0	0	1	0	0	1	0	0	3	0	1	1	0	0	3951
2	1	2	56	0	0	0	0	0	0	0	0	0	0	0	2	0	0	1	0	0	3751
2	1	2	70	0	0	0	0	0	0	0	0	0	0	0		0	0	1	0	0	3766
2	1	2	51	0	0	0	0	0	0	0	0	0	0	0	1	1	0	2	0	0	3754
2	1	2	53	0	0	0	0	0	1	0	1	0	0	0	1	0	0	2	1	0	3750
2	1	2	56	0	0	0	0	0	0	0	0	1	0	1	1	0	0	1	1	0	3747
2	1	2	64	0	0	0	0	0	1	1	1	1	0	0	1	0	0	2	0	0	2478
2	1	2	56	0	0	0	0	0	0	0	0	0	0	0	3	1	0	2	1	0	3818
2	1	2	51	0	0	0	0	0	0	0	0	0	0	0	3	0	0	1	0	0	3720
2	1	2	60	0	0	0	0	0	0	0	0	0	0	0	2	0	0	2	1	0	3730
2	1	2	41	0	0	0	0	0	0	0	0	0	0	0	2	0	0	1	0	0	3730
2	1	2	65	0	0	0	0	0	0	0	1	0	0	0	2	0	0	2	1	0	2171
2	1	2	76	0	0	0	0	0	1	0	0	0	0	0	3	0	0	2	1	0	3740
2	1	2	85	0	0	0	1	0	1	1	0	0	0	0	1	0	0	1	0	0	3730
2	1	2	49	0	0	0	0	0	0	0	0	0	0	0	1	1	0	1	0	0	3730
2	1	2	54	0	0	0	0	0	0	0	0	0	0	0	2	0	0	1	1	0	3734
2	1	2	60	0	0	0	0	0	0	0	0	0	0	1	2	0	0	2	0	0	2578
2	1	2	59	0	0	0	0	0	1	0	0	0	0	0	2	0	0	2	1	0	3739
2	1	2	63	0	0	0	1	0	1	0	0	1	0	0	3	0	0	2	1	0	2243
2	1	2	55	0	0	0	0	0	0	0	0	0	0	0	1	0	0	2	0	0	2041
2	1	2	55	0	0	0	0	0	0	0	0	0	0	0	1	1	0	1	0	0	3709
2	1	2	48	0	0	0	0	0	1	0	0	0	0	0	3	0	0	1	0	0	757
2	1	2	64	0	0	0	1	0	1	1	1	1	0	0	3	0	0	1	0	0	2641
2	1	2	84	0	0	0	0	1	1	1	0	0	1	0	3	1	0	1	0	1	814
2	1	2	63	0	0	0	0	0	0	0	0	1	0	1	2	0	1	2	1	0	3729
2	1	2	45	0	0	0	0	0	0	0	0	0	0	0	1	1	0	2	0	0	2813
2	1	2	73	0	0	0	1	0	1	1	1	1	0	0		0	0	1	0	1	2689
2	1	2	61	0	0	0	0	0	0	0	0	0	0	1	2	0	0	1	0	0	3720
2	1	2	81	0	0	0	0	0	1	0	1	1	0	0		0	1	1	0	0	2161
2	1	2	50	0	0	0	0	0	0	0	0	0	0	0	3	0	0	2	0	0	3737
2	1	2	81	0	0	0	0	0	1	0	0	0	0	0	2	0	0	1	0	0	1631
2	1	2	84	0	0	0	0	0	0	1	0	1	0	1	1	0	0	1	0	0	3716
2	1	2	79	0	0	0	1	0	1	1	1	1	0	0	2	0	0	1	0	0	3745
2	1	2	41	0	0	0	0	0	0	0	0	0	0	0	2	1	0	2	1	0	3716
2	1	2	61	0	0	0	0	0	0	0	0	0	0	0	3	1	0	2	1	0	4060
2	1	2	36	0	0	0	0	0	0	0	0	0	0		2	0	0	2	1	0	3716
2	1	2	45	0	0	0	0	0	0	0	0	0	0	0	3	0	0	2	1	0	3706
2	1	2	59	0	0	0	1	0	0	0	0	1	0	0	1	1	0	2	1	0	3706
2	1	2	66	0	0	0	0	0	0	0	0	0	0	0	2	0	0	2	0	0	3706
2	1	2	69	0	0	0	0	0	1	0	1	1	0	0	2	0	0	2	0	0	3706
2	1	2	82	0	0	0	0	0	1	0	0	0	0	0	2	0	0	1	0	0	798
2	1	2	68	0	0	0	0	0	0	0	0	0	0	0	2	0	0	1	0	0	3706
2	1	2	67	0	0	0	0	0	1	0	1	1	0	0		1	1	1	0	0	3718
2	1	2	57	0	0	0	0	0	0	0	0	0	0	0	2	0	0	2	1	0	3722
2	1	2	44	0	0	0	0	0	1	0	0	0	0	0	1	0	0	1	1	0	3719
2	1	2	72	0	0	0	1	0	1	0	1	1	0	0	1	0	0	1	1	0	3706
2	1	2	79	0	0	0	0	0	1	0	0	0	0	0	2	0	0	1	0	0	3706
2	1	2	29	0	0	0	0	0	0	0	0	0	0	0	3	0	0	1	0	0	3717
2	1	2	79	0	0	0	0	0	1	0	1	1	0	0	2	0	0	1	1	1	1092
2	1	2	52	0	0	0	0	0	1	0	1	0	0	0	1	0	1	1	0	0	3706
2	1	2	34	0	0	0	0	0	0	0	0	0	0	0	3	0	0	1	1	0	3727
2	1	2	56	0	0	0	0	0	1	0	1	1	0	1	3	0	1	2	0	0	3724
2	1	2	57	0	0	0	0	0	0	0	0	0	0	0	1	0	0	2	0	0	3122
2	1	2	68	0	0	0	0	0	1	0	0	1	0	0				2		1	2560
2	1	2	63	0	0	0	0	0	1	0	0	0	0	1	2	0	0	2	1	0	3712
2	1	2	75	0	0	0	1	0	1	0	1	0	0	0	3	0	0	1	0	0	1009
2	1	2	58	0	0	0	0	0	0	0	0	0	0	0	2	1	0	1	0	0	1141
2	1	2	75	0	0	0	0	0	1	0	1	1	0	0	3	0	0	1	0	0	1965
2	1	2	84	0	0	0	0	0	1	0	0	0	0	1	1	0	1	1	1	0	1721
2	1	2	43	0	0	0	0	0	0	0	0	0	0	0	2	0	0	2	0	0	692
2	1	2	40	0	0	0	0	0	0	0	0	0	0		1	0	0	1	1	0	3712
2	1	2	46	0	0	0	0	0	0	0	0	0	0	0	2	1	1	2	1	0	3710
2	1	2	59	0	0	0	0	0	0	0	1	1	0	1	3	1	0	1	0	0	3703
2	1	2	71	0	0	0	0	0	0	0	0	0	0	0	3	1	0	1	0	0	3703
2	1	2	71	0	0	0	1	0	1	0	1	1	0	1	2	0	0	2	0	0	3711
2	1	2	50	0	0	0	0	0	0	0	0	0	0	0	1	1	0	1	1	0	3711
2	1	2	59	0	0	0	0	0	0	0	0	0	0	1	2	1	0	1	0	0	3705
2	1	2	56	0	0	0	0	0	0	1	1	1	0	0				1		0	3710
2	1	2	67	0	0	0	0	0	0	0	0	0	0	1	2	0	0	1	0	0	3712
2	1	2	53	0	0	0	1	0	0	0	0	1	0	0	2	0	0	1	0	0	2426
2	1	2	70	0	0	0	0	0	1	0	0	0	0	0	3	0	0	1	1	0	3702
2	1	2	70	0	0	0	0	0	1	0	1	1	0	0	3	0	0	1	0	1	1643
2	1	2	59	0	0	0	0	0	1	0	0	0	0	0	1	0	0	1	1	0	3699
2	1	2	67	0	0	0	0	0	0	0	0	0	0	0	3	0	0	1	0	0	2226
2	1	2	76	0	0	0	1	0	1	0	1	0	0	0	1	0	0	1	0	0	3072
2	1	2	50	0	0	0	0	0	0	0	0	0	0					1		0	3690
2	1	2	68	0	0	0	0	0	1	0	1	1	0	1	1	0	0	1	1	0	3690
2	1	2	80	0	0	0	0	0	1	0	0	1	0	0	1	1	0	1	1	0	3678
2	1	2	68	0	0	0	0	0	0	0	0	0	0	0	1	1	0	2	0	0	3670
2	1	2	52	0	0	0	0	0	0	0	0	0	0		3	0	0	1	1	0	3696
2	1	2	66	0	0	0	0	0	0	0	0	1	0	1	1	1	1	2	1	0	3696
2	1	2	41	0	0	0	0	0	0	0	0	0	0	0	1	0	0	1	0	0	1640
2	1	2	76	0	0	0	1	0	1	1	1	1	0	0	2	0	0	2	1	0	3588
2	1	2	73	0	0	0	0	0	1	1	1	1	0	0	2	1	1	1	1	0	1921
2	1	2	66	0	0	0	0	0	0	0	0	0	0	0	1	1	0	2	0	0	1556
2	1	2	68	0	0	0	0	0	1	0	0	1	0	0	1	1	0	2	0	0	3677
2	1	2	37	0	0	0	0	0	0	0	0	0	0	0	2	0	0	2	1	0	3717
2	1	2	56	0	0	0	0	0	0	0	0	0	0	0	1	0	1	1	0	0	3698
2	1	2	55	0	0	0	0	0	1	0	0	0	0	1	3	0	1	2	1	0	3682
2	1	2	69	0	0	0	0	0	0	1	0	0	0	1	2	0	0	1	0	0	3683
2	1	2	71	0	0	0	0	0	0	0	0	1	0	0		0	0	1	0	0	3716
2	1	2	81	0	0	0	0	0	0	0	0	0	0	0	1	0	0	1	0	0	3699
2	1	2	71	0	0	0	0	0	1	0	1	1	0	0	1	0	0	1	1	0	3685
2	1	2	73	0	0	0	0	0	0	0	0	1	0	0	1	1	1	2	1	1	1510
2	1	2	70	0	0	0	0	0	0	0	0	0	0	0	3	0	0	1	0	0	3453
2	1	2	57	0	0	0	1	0	1	0	0	0	0	0	1	1	0	1	0	0	3675
2	1	2	37	0	0	0	1	0	0	0	0	0	0	0	3	0	0	1	0	0	3668
2	1	2	59	0	0	0	0	0	0	0	0	0	0	1	2	1	0	2	1	0	3667
2	1	2	63	0	0	0	0	0	0	0	0	0	0	1	2	1	0	2	0	0	3667
2	1	2	60	0	0	0	0	0	0	0	1	0	0	0	2	0	0	1	0	0	3678
2	1	2	53	0	0	0	0	0	1	0	1	0	0	0	2	0	0	2	0	0	2965
2	1	2	70	0	0	0	1	0	1	1	1	1	0	0	3	1	0	2	1	1	530
2	1	2	83	0	0	0	1	1	1	1	1	0	0	0	3	0	0	1	0	0	569
2	1	2	59	0	0	0	0	0	0	0	0	0	0	0	2	0	0	1	0	0	3655
2	1	2	47	0	0	0	0	0	0	0	0	1	0	0	2	0	0	1	1	0	3668
2	1	2	85	0	0	0	0	1	1	0	0	1	1	0	3	0	0	1	0	0	753
2	1	2	59	0	0	0	0	0	1	1	1	1	0	1	2	1	0	2	0	0	3677
2	1	2	63	0	0	0	0	0	1	1	1	1	0		3	0	0	1	0	0	681
2	1	2	64	0	0	0	1	0	1	1	1	1	0	0	1	0	0	1	0	0	3690
2	1	2	44	0	0	0	0	0	0	0	0	0	0	0	1	0	0	2	0	0	3643
2	1	2	57	0	0	0	0	0	0	0	0	1	0	1	1	1	0	2	1	0	3639
2	1	2	68	0	0	0	0	0	1	1	1	0	0	0	2	0	0	2	0	0	910
2	1	2	51	0	0	0	0	0	0	0	0	0	0	0	1	1	0	1	0	0	3660
2	1	2	49	0	0	0	0	0	0	0	0	0	0	0	2	0	0	2	0	0	2674
2	1	2	52	0	0	0	0	0	0	0	0	0	0	0	3	0	0	1	0	0	2620
2	1	2	73	0	0	0	1	1	1	1	1	1	0	0	1	1	0	1	0	0	467
2	1	2	54	0	0	0	0	0	0	0	0	0	0	0	2	0	0	1	0	0	3622
2	1	2	67	0	0	0	0	0	0	0	0	1	0	1	2	1	0	2	0	0	3650
2	1	2	78	0	0	0	0	0	0	0	0	1	0	0	2	0	0	1	0	0	3676
2	1	2	58	0	0	0	0	0	1	0	0	0	0	0	1	0	1	2	1	0	3641
2	1	2	49	0	0	0	0	0	1	0	1	0	0	0	3	0	0	2	0	0	3640
2	1	2	55	0	0	0	0	0	0	0	0	0	0		1	0	0	2	0	0	3647
2	1	2	87	0	0	0	0	0	1	0	0	0	0	0	2	0	1	1	0	1	1781
2	1	2	57	0	0	0	1	1	1	0	0	0	0	0	1	1	0	1	0	0	205
2	1	2	76	0	0	0	0	0	1	0	1	1	0		1	0	0	1	1	0	375
2	1	2	60	0	0	0	0	0	0	0	0	1	0	0	3	0	0	2	1	0	3636
2	1	2	37	0	0	0	0	0	0	0	0	0	0	0	1	0	0	2	0	0	3636
2	1	2	46	0	0	0	0	0	0	0	0	0	0					2		0	3650
2	1	2	31	0	0	0	0	0	0	0	0	0	0	0	1	0	0	1	0	0	3625
2	1	2	50	0	0	0	0	0	0	0	0	0	0	0	1	1	0	2	0	0	3633
2	1	2	62	0	0	0	1	0	1	0	1	1	0	0	3	0	0	1	0	0	3352
2	1	2	40	0	0	0	0	0	0	0	0	0	0	0	3	0	0	1	0	0	3622
2	1	2	88	0	0	0	0	0	0	0	1	1	0	1	3	0	0	1	0	1	666
2	1	2	39	0	0	0	0	0	0	0	0	0	0	0	2	0	0	1	0	0	882
2	1	2	58	0	0	0	1	0	1	0	0	1	0	0	3	0	0	1	0	0	3627
2	1	2	59	0	0	0	0	0	0	0	0	0	0	0	1	0	1	2	1	0	3620
2	1	2	66	0	0	0	1	0	1	0	0	0	0	0	2	0	0	1	0	0	3628
2	1	2	41	0	0	0	0	0	0	0	0	0	0		1	0	0	1	0	0	2749
2	1	2	78	0	0	0	0	0	0	0	0	0	0	0	3	1	0	2	0	0	2566
2	1	2	81	0	0	0	0	0	1	0	0	1	0	0	2	1	0	1	0	0	2164
2	1	2	28	0	0	0	0	0	0	0	0	0	0	0	1	1	1	2	1	0	3598
2	1	2	60	0	0	0	0	0	1	0	0	0	0	0	3	0	0	1	0	0	3605
2	1	1	65	0	0	0	1	0	0	1	1	1	0		2	1	0	2	1	0	2437
2	1	2	67	0	0	0	1	0	1	1	1	1	0	0	2	1	0	2	1	0	3649
2	1	2	50	0	0	0	0	0	0	0	0	0	0	0	1	1	1	2	0	0	3600
2	1	2	45	0	0	0	0	0	0	0	0	0	0	0	2	0	0	1	0	0	3594
2	1	2	50	0	0	0	0	0	0	0	0	0	0	0	2	0	0	1	1	0	2244
2	1	2	40	0	0	0	0	0	0	0	0	0	0	0	2	1	0	2	1	0	3617
2	1	2	67	0	0	0	0	0	1	0	0	1	0	0	2	0	0	2	1	1	1744
2	1	2	62	0	0	0	0	0	0	0	0	0	0	0	1	0	0	2	0	0	3592
2	1	2	63	0	0	0	1	0	1	0	1	1	0	1	3	1	0	1	0	0	3598
2	1	2	59	0	0	0	0	0	0	0	1	0	0	1	1	1	0	1	1	0	536
2	1	2	49	0	0	0	0	0	0	0	0	0	0	0	2	0	0	1	1	0	3605
2	1	2	59	0	0	0	0	0	1	0	0	0	0	0	3	0	0	2	0	0	3951
2	1	2	39	0	0	0	0	0	0	0	0	0	0	0	1	0	0	1	1	0	3593
2	1	2	47	0	0	0	0	0	1	0	0	0	0	0	1	0	0	2	0	1	225
2	1	2	39	0	0	0	0	0	0	0	0	0	0	0	2	0	0	1	1	0	3636
2	1	2	64	0	0	0	0	0	0	1	0	0	0	0	2	1	0	2	0	0	3605
2	1	2	84	0	0	0	0	0	1	0	1	1	0	0		0	0	1	1	0	2747
2	1	2	76	0	0	0	0	0	0	0	1	1	0		2	0	1	1	1	0	3584
2	1	2	67	0	0	0	0	0	0	0	0	0	0	0	2	0	0	2	0	0	2957
2	1	2	53	0	0	0	0	0	0	0	0	0	0	0	2	1	1	2	0	0	3591
2	1	2	53	0	0	0	1	0	1	0	0	0	0	0		0	0	1	0	0	1727
2	1	2	39	0	0	0	0	0	0	0	0	0	0	0	1	0	0	1	0	0	3605
2	1	2	70	0	0	0	0	0	1	0	1	1	0	0	2	1	0	1	0	0	3591
2	1	2	78	0	0	0	0	1	1	0	0	0	1	0	3	0	0	1	0	0	1022
2	1	2	47	0	0	0	0	0	0	0	0	0	0	0	3	1	0	2	0	0	3620
2	1	2	73	0	0	0	0	0	0	0	1	0	0	1	1	0	1	2	1	0	3573
2	1	2	46	0	0	0	0	0	0	0	0	0	0	0	1	1	0	1	1	0	3585
2	1	2	81	0	0	0	1	0	1	1	1	0	0	0		0	0	1	0	0	806
2	1	2	58	0	0	0	0	0	0	0	0	0	0	1	2	0	0	1	0	0	3579
2	1	2	47	0	0	0	0	0	1	0	0	0	0	0	3	0	0	2	0	0	3580
2	1	2	91	0	0	0	0	0	1	0	0	0	0	0	1	0	0	1	0	0	3583
2	1	2	55	0	0	0	0	0	0	0	0	0	0	0	2	0	0	1	0	0	3563
2	1	2	69	0	0	0	1	0	0	0	1	1	0	0	2	0	0	1	0	0	3580
2	1	2	54	0	0	0	0	0	0	0	1	0	0	0	1	0	0	1	0	0	3586
2	1	2	59	0	0	0	0	0	0	0	0	1	0	1	1	1	0	1	0	1	11
2	1	2	39	0	0	0	0	0	0	0	0	0	0	0	1	0	0	2	0	0	3570
2	1	2	56	0	0	0	0	0	0	0	0	0	0	0	1	0	1	2	1	0	3632
2	1	2	63	0	0	0	0	0	1	0	1	1	0	1	3	0	0	2	0	0	3576
2	1	2	55	0	0	0	0	0	0	0	0	0	0	0	2	0	0	2	0	0	3562
2	1	2	70	0	0	0	0	0	1	0	0	1	0	1	1	1	0	1	1	0	3583
2	1	2	37	0	0	0	0	0	1	0	1	1	0	0	2	1	0	1	0	0	3569
2	1	2	68	0	0	0	1	0	1	0	0	1	0	0	1	1	0	1	1	0	3579
2	1	2	65	0	0	0	1	0	1	0	1	1	0	0	3	0	0	2	0	0	3590
2	1	2	54	0	0	0	0	0	0	0	0	0	0	0	1	1		1	1	0	754
2	1	2	57	0	0	0	0	0	0	0	0	0	0	1	2	1	0	1	0	1	3212
2	1	2	80	0	0	0	1	0	1	1	1	1	0	0	2	0	0	1	0	0	952
2	1	2	56	0	0	0	0	0	0	0	0	0	0	0	3	0	0	2	1	0	3556
2	1	2	83	0	0	0	1	1	1	1	0	1	0	0		0	0	1	0	0	1380
2	1	2	51	0	0	0	0	0	0	0	0	0	0	0	1	0	0	2	1	0	3569
2	1	2	69	0	0	0	0	0	0	0	0	1	0	0	3	0	0	1	0	0	3555
2	1	2	55	0	0	0	0	0	1	0	0	0	0	1	3	0	0	2	0	0	2341
2	1	2	56	0	0	0	1	0	0	1	1	0	0	0	3	1	0	2	1	0	3556
2	1	2	47	0	0	0	0	0	1	0	0	0	0	0	1	1	1	2	1	0	3564
2	1	2	36	0	0	0	0	0	0	0	0	0	0	0	1	0	0	1	0	0	1578
2	1	2	51	0	0	0	0	0	0	0	0	0	0	0	1	0	0	2	0	0	3550
2	1	2	64	0	0	0	0	0	1	0	0	0	0	0	3	0	0	1	0	0	3548
2	1	2	64	0	0	0	0	0	0	0	0	0	0	0	1	0	0	1	0	0	3545
2	1	2	65	0	0	0	0	0	0	0	0	0	0	0	1	0	0	2	1	0	3543
2	1	2	60	0	0	0	1	0	1	0	1	0	0	0	3	0	0	1	0	0	3531
2	1	2	49	0	0	0	0	0	0	0	0	0	0	0	1	1	0	1	0	0	3562
2	1	2	57	0	0	0	0	0	0	0	1	0	0	0	3	0	0	1	0	1	31
2	1	2	43	0	0	0	0	0	0	0	0	0	0	0	2	0	0	1	1	0	784
2	1	2	40	0	0	0	0	0	0	0	0	0	0	0	1	0	0	1	0	0	1429
2	1	2	39	0	0	0	0	0	1	0	1	1	0	0	1	0	0	2	0	0	3530
2	1	2	70	0	0	0	1	0	1	1	0	1	0	0	3	0	0	2	1	1	2429
2	1	2	67	0	0	0	0	0	1	0	0	1	0	0	3	0	0	2	1	0	3531
2	1	2	52	0	0	0	0	0	1	0	0	0	0	1	2	0	0	2	1	0	3573
2	1	2	80	0	0	0	1	1	1	1	0	1	0	0		0	0	1	0	0	984
2	1	2	58	0	0	0	0	0	1	0	1	1	0	0	3	0	0	2	0	0	3534
2	1	2	66	0	0	0	0	0	0	0	0	1	0	0	3	0	0	1	1	0	3545
2	1	2	58	0	0	0	0	0	0	0	1	1	0					2		0	3530
2	1	2	71	0	0	0	0	0	0	0	0	1	0	0	2	0	0	2	0	0	701
2	1	2	72	0	0	0	1	0	1	1	0	0	0	0	3	0	1	1	0	1	1477
2	1	2	57	0	0	0	0	1	1	0	0	1	0	1		1	0	1	0	0	669
2	1	2	81	0	0	0	0	0	0	0	0	0	0					1		0	1936
2	1	2	59	0	0	0	0	0	0	0	0	0	0	0	2	0	0	1	1	0	3537
2	1	2	71	0	0	0	1	0	0	1	1	1	0	0	2	0	1	1	0	0	150
2	1	2	78	0	0	0	1	0	1	0	0	0	0		2	0	0	1	0	0	1858
2	1	2	78	0	0	0	0	0	0	0	1	0	0	0	2	0	0	1	0	0	3522
2	1	2	52	0	0	0	0	0	1	0	0	1	0	0	2	0	0	2	0	0	1285
2	1	2	61	0	0	0	0	0	0	0	0	1	0	1	1	0	0	2	0	0	3523
2	1	2	75	0	0	0	0	0	1	0	0	1	0	0	3	0	0	1	0	0	3515
2	1	2	56	0	0	0	0	0	0	0	0	0	0	1	2	0	0	2	0	0	3508
2	1	2	68	0	0	0	0	0	1	0	1	0	0	0	2	0	0	1	0	0	3515
2	1	2	59	0	0	0	0	0	1	0	0	1	0	0	3	0	0	2	0	0	3521
2	1	2	75	0	0	0	0	0	1	1	1	1	0	0	1	0	0	1	0	1	3425
2	1	2	48	0	0	0	0	0	0	0	0	0	0	0	1	0	0	2	0	0	3561
2	1	2	54	0	0	0	0	0	1	0	1	1	0	0	3	0	0	2	1	0	3559
2	1	2	61	0	0	0	1	0	0	0	1	0	0	0	2	1	0	1	0	0	3516
2	1	2	56	0	0	0	0	0	0	0	0	0	0	0	1	0	0	2	1	0	3510
2	1	2	63	0	0	0	0	0	0	0	0	1	0	0	1	0	0	1	1	0	3485
2	1	2	69	0	0	0	0	0	0	0	0	0	0	1	2	0	0	2	1	0	3500
2	1	2	72	0	0	0	0	0	1	0	0	0	0	0	3	0	0	2	1	0	3510
2	1	2	65	0	0	0	0	0	0	0	0	0	0	0	1	0	0	2	1	0	3515
2	1	2	48	0	0	0	0	0	0	0	0	0	0	0	1	0	0	2	1	0	3492
2	1	2	47	0	0	0	0	0	0	0	0	0	0					1		0	2934
2	1	2	54	0	0	0	0	0	0	0	0	0	0	1	2	1	0	1	1	0	3499
2	1	2	78	0	0	0	0	0	1	0	0	0	0	1	1	0	0	1	0	0	3492
2	1	2	65	0	0	0	1	0	1	0	1	1	0	0	2	0	0	1	0	1	813
2	1	2	60	0	0	0	0	0	0	0	0	0	0	0	2	0	1	2	1	0	3494
2	1	2	50	0	0	0	0	0	0	0	0	0	0	0	3	1	0	1	0	0	3493
2	1	2	64	0	0	0	1	1	1	1	1	1	0	0	3	0	0	1	0	1	2198
2	1	2	72	0	0	0	1	0	1	1	1	1	0	0	2	0	0	1	0	0	395
2	1	2	67	0	0	0	1	0	1	0	1	1	0	1	2	0	0	2	1	1	2815
2	1	2	71	0	0	0	0	0	0	0	0	0	0	0	1	1	0	2	1	0	3601
2	1	2	57	0	0	0	0	0	1	0	0	0	0	0	3	1	0	2	0	0	778
2	1	2	62	0	0	0	0	0	1	0	0	0	0	0	3	0	0	1	0	0	3495
2	1	2	55	0	0	0	0	0	0	0	0	1	0	1	1	0	0	2	0	0	3492
2	1	2	69	0	0	0	0	0	1	0	0	0	0	0	1	1	0	1	1	0	3471
2	1	2	47	0	0	0	0	0	0	0	0	0	0		1	1	0	1	0	0	3485
2	1	2	79	0	0	0	0	0	1	0	0	1	0	0	2	0	0	2	0	0	1000
2	1	2	79	0	0	0	0	0	1	1	1	0	0	0	1	0	0	2	0	0	232
2	1	2	57	0	0	0	1	0	0	0	1	1	0	0	1	0	0	1	0	0	3741
2	1	2	72	0	0	0	0	0	0	0	0	0	0	0	2	0	0	1	0	0	3647
2	1	2	58	0	0	0	0	0	0	0	0	1	0	0	2	0	1	2	1	0	3493
2	1	2	51	0	0	0	0	0	0	0	0	0	0	0	2	0	0	2	1	0	3485
2	1	2	55	0	0	0	1	0	1	0	1	1	0	0	2	0	0	2	0	0	3489
2	1	2	75	0	0	0	0	0	0	1	1	1	0	0	2	1	0	2	1	0	2203
2	1	2	61	0	0	0	0	0	0	0	0	0	0	0	2	0	0	1	0	0	3473
2	1	2	53	0	0	0	0	0	0	0	0	0	0	0	1	1	0	1	0	0	3468
2	1	2	50	0	0	0	0	0	0	0	0	0	0	0	2	0	0	1	1	0	3473
2	1	2	44	0	0	0	0	0	0	0	0	1	0	0	2	1	0	1	1	0	187
2	1	2	62	0	0	0	0	0	1	0	0	0	0	1	3	0	0	2	1	0	3475
2	1	2	74	0	0	0	1	0	1	0	1	0	0	0	2	1	0	1	0	0	3423
2	1	2	85	0	0	0	1	0	1	0	1	1	0	0	1	1	0	1	0	0	1301
2	1	2	25	0	0	0	0	0	0	0	0	0	0	0	1	0	0	2	1	0	3453
2	1	2	61	0	0	0	0	0	0	0	0	0	0	0	3	1	0	1	0	0	3465
2	1	2	70	0	0	0	0	0	1	0	0	0	0	1	3	0	0	2	0	0	1488
2	1	2	59	0	0	0	0	0	0	0	1	1	0	0	2	1	0	1	0	0	3479
2	1	2	61	0	0	0	0	0	0	0	0	0	0	0	2	0	0	2	0	0	3516
2	1	2	48	0	0	0	0	0	0	0	0	0	0	0	1	0	0	1	1	0	3454
2	1	2	54	0	0	0	0	0	0	0	0	0	0	0	3	1	0	1	1	0	3372
2	1	2	76	0	0	0	0	0	1	0	1	0	0	1	1	1	0	2	0	0	3451
2	1	2	78	0	0	0	0	0	1	0	0	0	0	0		0	1	1	0	0	1041
2	1	2	60	0	0	0	0	0	0	0	0	0	0	1	2	1	0	2	1	0	3444
2	1	2	60	0	0	0	0	0	0	0	0	0	0	0	1	0	1	2	1	0	3460
2	1	2	73	0	0	0	0	0	1	1	0	0	0	0	3	0	0	1	0	0	407
2	1	2	72	0	0	0	0	0	1	1	1	0	0	0	3	0	0	2	0	0	3458
2	1	2	69	0	0	0	0	0	1	0	0	1	0	0	3	0	0	1	1	0	3513
2	1	2	57	0	0	0	0	0	1	0	0	1	0	0	1	0	0	1	0	0	3452
2	1	2	46	0	0	0	0	0	0	0	0	0	0	0	1	1	0	1	1	0	3466
2	1	2	63	0	0	0	1	0	1	0	0	1	0	1	2	0	0	2	1	0	3457
2	1	2	64	0	0	0	1	0	1	0	0	1	0	0	3	0	0	2	0	0	3465
2	1	2	54	0	0	0	0	0	1	0	0	0	0	0	2	0	0	2	0	0	3453
2	1	2	50	0	0	0	0	0	0	0	0	0	0	0	1	0	1	2	1	0	3454
2	1	2	86	0	0	0	0	0	1	0	0	0	0	0	2	0	0	1	0	0	2873
2	1	2	60	0	0	0	0	0	1	0	1	0	0	0	3	1	0	2	0	0	3475
2	1	2	45	0	0	0	0	0	0	0	0	0	0	0	1	1	0	1	0	0	3458
2	1	2	42	0	0	0	0	0	0	0	0	0	0	0	1	0	1	2	0	0	3444
2	1	2	52	0	0	0	1	0	1	0	1	1	0	0	1	1	0	1	0	0	3249
2	1	2	71	0	0	0	0	0	1	0	0	0	0	0	3	0	0	2	1	0	3446
2	1	2	58	0	0	0	1	0	0	0	0	1	0	0	2	0	0	1	1	0	3445
2	1	2	61	0	0	0	1	0	1	0	1	1	0	0	3	0	0	1	0	1	2020
2	1	2	46	0	0	0	0	0	1	0	0	0	0	0	3	1	0	1	1	0	3430
2	1	2	76	0	0	0	0	0	0	0	0	0	0	0	2	0	0	1	0	0	238
2	1	2	67	0	0	0	1	0	1	0	1	1	0	0	3	0	0	1	0	0	3425
2	1	2	42	0	0	0	1	0	1	0	0	0	0	0	3	0	0	1	0	0	3425
2	1	2	52	0	0	0	0	0	0	0	0	0	0	0	1	0	0	1	1	0	3426
2	1	2	87	0	0	0	0	1	1	1	1	1	0	0	1	0	0	2	0	1	2665
2	1	2	61	0	0	0	0	0	1	0	0	0	0	0	3	0	0	1	0	0	1741
2	1	2	59	0	0	0	0	0	1	0	1	1	0	1	2	0	0	2	0	0	3431
2	1	2	52	0	0	0	0	0	0	0	0	0	0	0	2	0	0	1	0	0	3412
2	1	2	37	0	0	0	0	0	0	0	0	0	0	0	1	1	0	1	0	0	3419
2	1	2	38	0	0	0	0	0	0	0	0	0	0	0	2	0	0	1	0	0	3416
2	1	2	40	0	0	0	0	0	0	0	0	0	0	0	2	1	1	2	0	0	3415
2	1	2	43	0	0	0	0	0	0	0	0	0	0	0	3	0	0	2	0	0	3307
2	1	2	62	0	0	0	0	0	0	0	0	1	0	1	1	1	0	2	1	0	3419
2	1	2	74	0	0	0	0	0	1	0	1	0	0	0	3	0	0	2	0	0	3422
2	1	2	84	0	0	0	0	0	1	0	0	0	0	0		0	0	1	0	0	2637
2	1	2	75	0	0	0	1	0	0	0	0	0	0	0	2	0	0	1	0	0	3475
2	1	2	63	0	0	0	0	0	1	0	0	0	0	0	1	0	0	2	1	0	3411
2	1	2	55	0	0	0	0	0	0	0	0	0	0	0	2	1	0	1	0	0	3648
2	1	2	38	0	0	0	0	0	0	0	0	0	0	0	3	0	0	1	0	0	3411
2	1	2	30	0	0	0	0	0	0	0	0	0	0	0	1	0	1	1	0	0	3411
2	1	2	61	0	0	0	0	0	0	0	0	1	0	1	2	1	0	1	0	0	3410
2	1	2	81	0	0	0	0	0	1	1	0	1	0	0	3	0	0	2	0	0	1460
2	1	2	43	0	0	0	0	0	0	0	0	1	0		2	0	0	1	1	0	3403
2	1	2	38	0	0	0	0	0	0	0	0	0	0	0	3	0	0	2	0	0	3416
2	1	2	69	0	0	0	0	0	0	0	0	0	0	0	2	1	0	2	0	0	660
2	1	2	50	0	0	0	1	0	0	0	1	1	0	0	2	0	0	1	1	0	3401
2	1	2	55	0	0	0	0	0	1	0	1	1	0	0	2	0	0	1	1	0	3402
2	1	2	72	0	0	0	0	0	1	0	1	0	0	0	3	0	0	1	0	0	3423
2	1	2	65	0	0	0	0	0	0	0	0	1	0	0	3	1	0	2	1	0	3402
2	1	2	48	0	0	0	0	0	0	0	0	1	0	0	2	0	0	1	1	0	3405
2	1	2	30	0	0	0	0	0	0	0	0	0	0	0	1	0	0	2	1	0	3412
2	1	2	42	0	0	0	0	0	0	0	0	0	0	0	1	1	1	2	1	0	3426
2	1	2	63	0	0	0	0	0	1	0	0	0	0	0	2	1	0	2	0	0	962
2	1	2	65	0	0	0	0	0	1	0	1	0	0	1	1	1	0	2	1	0	3391
2	1	2	33	0	0	0	0	0	0	0	0	0	0	0	1	0	0	2	1	0	3403
2	1	2	58	0	0	0	0	0	0	0	0	0	0	0	1	0	0	2	1	0	3390
2	1	2	77	0	0	0	0	0	1	0	1	1	0	1	1	0	0	2	1	0	3431
2	1	2	62	0	0	0	0	0	0	0	0	0	0	0	1	1	0	1	0	0	3384
2	1	2	94	0	0	0	0	1	1	0	1	1	0	0		0	0	1	0	0	274
2	1	2	45	0	0	0	0	0	0	0	0	0	0	0	1	0	0	2	1	0	3394
2	1	2	37	0	0	0	0	0	0	0	0	0	0	0	2	1	1	1	0	0	3397
2	1	2	41	0	0	0	0	0	0	0	0	0	0	0	3	0	0	2	1	0	3391
2	1	2	41	0	0	0	0	0	0	0	0	0	0	0	1	0	0	1	1	0	3390
2	1	2	62	0	0	0	1	0	0	0	0	1	0	0	3	0	0	1	0	0	3423
2	1	2	51	0	0	0	0	0	0	0	0	1	0	0	2	0	0	1	1	0	3387
2	1	2	65	0	0	0	1	0	1	0	1	1	0	1	3	1	0	2	1	1	2386
2	1	2	63	0	0	0	0	0	0	0	0	1	0	1	1	0	1	2	0	0	3405
2	1	2	81	0	0	0	0	0	0	0	0	0	0	0	1	1	0	1	1	0	3347
2	1	2	47	0	0	0	0	0	0	0	0	0	0	0	2	0	0	2	1	0	3384
2	1	2	85	0	0	0	1	0	1	0	0	0	0	0	1	0	0	2	0	0	469
2	1	2	48	0	0	0	0	0	1	0	0	0	0	0	2	0	0	1	1	0	3380
2	1	2	82	0	0	0	1	0	1	0	0	0	0	0	2	0	0	2	0	0	1644
2	1	2	57	0	0	0	0	0	1	1	0	0	0	0	3	0	0	2	0	0	3369
2	1	2	69	0	0	0	0	0	1	0	0	1	0	0	3	0	0	1	0	0	3377
2	1	2	74	0	0	0	0	0	1	0	0	1	0	0	3	0	0	2	0	0	3383
2	1	2	42	0	0	0	0	0	0	0	0	0	0	0		0	0	1	0	0	3393
2	1	2	58	0	0	0	0	0	0	0	0	0	0	0	2	1	0	2	1	0	3376
2	1	2	52	0	0	0	0	0	0	0	0	0	0	0	1	1	0	1	0	0	1128
2	1	2	45	0	0	0	0	0	0	0	0	0	0	0	1	0	0	1	1	0	2391
2	1	2	82	0	0	0	0	0	0	0	0	1	0	0		0	0	1	0	0	3741
2	1	2	59	0	0	0	0	0	0	0	0	1	0	0	2	0	1	2	1	0	3375
2	1	2	56	0	0	0	0	0	0	0	1	1	0	0	1	1	0	2	1	0	3369
2	1	2	78	0	0	0	1	1	1	1	1	1	0	0	3	0	0	1	0	0	190
2	1	2	57	0	0	0	1	0	1	0	0	1	0	0	3	0	0	1	0	0	3368
2	1	2	80	0	0	0	0	0	1	1	0	1	0	0	3	0	0	1	1	1	1323
2	1	2	44	0	0	0	0	0	0	0	0	0	0	0	1	1	1	2	0	0	3368
2	1	2	53	0	0	0	1	0	0	0	1	0	0	0	1	1	1	2	1	0	3368
2	1	2	75	0	0	0	1	0	1	0	0	1	0	0		0	1	1	0	0	3368
2	1	2	91	0	0	0	0	0	1	1	1	1	0	0	1	0	0	2	0	0	2175
2	1	2	83	0	0	0	1	0	1	1	0	0	0	0	1	0	0	2	0	0	1678
2	1	2	50	0	0	0	0	0	0	0	0	0	0	0	2	0	0	2	1	0	1661
2	1	2	53	0	0	0	0	0	0	0	0	0	0	0	1	1	0	1	1	0	3373
2	1	2	65	0	0	0	0	0	1	0	0	0	0	0	3	1	1	2	1	0	3374
2	1	2	80	0	0	0	0	0	0	0	0	0	0	0	3	0	1	1	1	0	3366
2	1	2	42	0	0	0	0	0	0	0	0	0	0	0	2	0	0	2	1	0	3359
2	1	2	52	0	0	0	0	0	0	0	0	0	0	0	1	1	0	2	1	0	3361
2	1	2	74	0	0	0	0	0	1	0	1	1	0	0	2	0	0	1	0	1	2806
2	1	2	74	0	0	0	1	0	1	0	0	0	0	0	2	0	0	1	0	0	791
2	1	1	76	0	0	0	0	0	0	0	0	0	0		3	0	0	1	0	0	3367
2	1	2	63	0	0	0	1	0	1	0	1	1	0	0	3	0	0	1	0	0	3369
2	1	2	43	0	0	0	0	0	0	0	0	0	0	0		1	0	1	1	0	3411
2	1	2	55	0	0	0	0	0	0	0	0	0	0	0	1	1	0	2	0	0	3361
2	1	2	35	0	0	0	0	0	0	0	0	0	0	0	1	0	0	2	1	0	2833
2	1	2	72	0	0	0	1	0	1	0	0	1	0	0	2	0	0	1	0	0	3356
2	1	2	71	0	0	0	0	0	1	0	0	1	0	0	2	0	0	1	1	0	3359
2	1	2	54	0	0	0	0	0	0	0	0	0	0	0	3	1	0	2	0	0	3361
2	1	2	52	0	0	0	0	0	0	0	0	0	0	0	2	1	0	2	1	0	3361
2	1	2	61	0	0	0	0	0	1	0	0	0	0	1	1	0	0	2	0	0	3367
2	1	2	42	0	0	0	0	0	0	0	0	0	0	0	3	0	0	2	0	0	3359
2	1	2	49	0	0	0	0	0	0	0	0	0	0	0	1	1	0	2	1	0	3353
2	1	2	56	0	0	0	0	0	0	0	1	0	0	0	1	0	0	1	0	0	1029
2	1	2	57	0	0	0	0	0	0	0	0	0	0	0	2	0	0	2	0	0	3352
2	1	2	66	0	0	0	1	0	1	0	1	0	0	0	2	0	0	1	0	0	3203
2	1	2	77	0	0	0	0	0	1	0	0	1	0	0	2	0	0	1	0	0	3355
2	1	2	75	0	0	0	0	0	1	0	0	0	0	0	2	0	0	1	0	0	604
2	1	2	63	0	0	0	0	0	0	0	0	0	0	1	3	0	0	1	0	1	373
2	1	2	63	0	0	0	0	0	1	0	1	0	0	0	3	0	1	2	0	0	3383
[truncated: 17,992 more rows]
